# Supplementary material for: Prevalence and determinants of oral and cervicogenital HPV infection: Baseline analysis of the Michigan HPV and Oropharyngeal Cancer (MHOC) cohort study
Source: PLoS One. 2022 May 16;17(5):e0268104. doi: 10.1371/journal.pone.0268104 (PMC9109914; doi:10.1371/journal.pone.0268104)
Supplement: S1 File — This minimal, deidentified data set contains the baseline demographic, behavioral, and HPV data on each MHOC Study participant. (CSV) [file pone.0268104.s003.csv]

age_cat	sex_cat	race_cat	education_cat	marital_cat	sexual_attract_cat	STI_cat	circumcised_cat	vacc_HPV_cat	cig_cat	alcohol_cat	marijuana_cat	deep_kissing_cat	manual_sex_cat	any_sex_cat	vaginal_sex_cat	oral_sex_cat	anal_sex_cat	anilingus_cat	dk6_cat	sex_par_cat	vsex_par_cat	orsex_par_cat	opsex_par_cat	asex_par_cat	HPV_any_oral	HPV_16	HPV_18	HPV_31	HPV_33	HPV_35	HPV_39	HPV_45	HPV_51	HPV_52	HPV_56	HPV_58	HPV_59	HPV_66	HPV_68	HPV_73	HPV_90	HPV_6	HPV_11	cv_HPV_any	cv_HPV_16	cv_HPV_18	cv_HPV_31	cv_HPV_33	cv_HPV_35
19-22	Female	White	Some college or AA degree	Never been married	Only to mostly opposite	No STI Diagnosed	Female	Vaccinated	Never smoker	Drinks alcohol	Never smoker	Deep kissing	Manual sex	Any sex	Vaginal sex	Oral sex	Anal sex	No anilingus	1	1	1	1	1	1	0	0	0	0	0	0	0	0	0	0	0	0	0	0	0	0	0	0	0	0	0	0	0	0	0
30-49	Female	White	College or postgraduate degree	Married or living with partner	Only to mostly opposite	STI Diagnosed	Female	Unvaccinated	Former smoker	Drinks alcohol	Smoker	Deep kissing	Manual sex	Any sex	Vaginal sex	Oral sex	Anal sex	No anilingus	1	1	1	1	1	0	1	0	0	0	0	0	0	0	0	0	0	0	0	0	0	1	0	0	0	Invalid or no test	Invalid or no test	Invalid or no test	Invalid or no test	Invalid or no test	Invalid or no test
23-29	Female	White	College or postgraduate degree	Never been married	Only to mostly opposite	No STI Diagnosed	Female	Unvaccinated	Never smoker	Drinks alcohol	Never smoker	Deep kissing	Manual sex	Any sex	No vaginal sex	Oral sex	No anal sex	No anilingus	1	1	Never	1	1	Never	0	0	0	0	0	0	0	0	0	0	0	0	0	0	0	0	0	0	0	1	0	1	0	0	0
30-49	Female	White	Some college or AA degree	Never been married	Equal to only same	No STI Diagnosed	Female	Unvaccinated	Never smoker	Does not drink alcohol	Smoker	Deep kissing	Manual sex	Any sex	Vaginal sex	Oral sex	Anal sex	Anilingus	1	1	2-4	2-4	2-4	2-4	1	0	0	0	0	0	0	0	0	0	0	0	0	0	0	0	0	1	0	0	0	0	0	0	0
50+	Female	White	College or postgraduate degree	Married or living with partner	Equal to only same	No STI Diagnosed	Female	Unvaccinated	Never smoker	Drinks alcohol	Never smoker	Deep kissing	Manual sex	Any sex	Vaginal sex	Oral sex	No anal sex	No anilingus	0	5+	1	1	0	Never	0	0	0	0	0	0	0	0	0	0	0	0	0	0	0	0	0	0	0	Invalid or no test	Invalid or no test	Invalid or no test	Invalid or no test	Invalid or no test	Invalid or no test
30-49	Female	White	College or postgraduate degree	Never been married	Other/Did not answer	No STI Diagnosed	Female	Unvaccinated	Former smoker	Drinks alcohol	Former smoker	Deep kissing	Manual sex	Any sex	Vaginal sex	Oral sex	No anal sex	No anilingus	1	1	1	1	1	Never	0	0	0	0	0	0	0	0	0	0	0	0	0	0	0	0	0	0	0	Invalid or no test	Invalid or no test	Invalid or no test	Invalid or no test	Invalid or no test	Invalid or no test
30-49	Male	White	College or postgraduate degree	Married or living with partner	Equal to only same	STI Diagnosed	Circumcised	Unvaccinated	Never smoker	Does not drink alcohol	Never smoker	Deep kissing	Manual sex	Any sex	No vaginal sex	Oral sex	Anal sex	Anilingus	0	2-4	Never	0	2-4	0	Invalid or no test	Invalid or no test	Invalid or no test	Invalid or no test	Invalid or no test	Invalid or no test	Invalid or no test	Invalid or no test	Invalid or no test	Invalid or no test	Invalid or no test	Invalid or no test	Invalid or no test	Invalid or no test	Invalid or no test	Invalid or no test	Invalid or no test	Invalid or no test	Invalid or no test	Invalid or no test	Invalid or no test	Invalid or no test	Invalid or no test	Invalid or no test	Invalid or no test
23-29	Male	White	Some college or AA degree	Married or living with partner	Only to mostly opposite	STI Diagnosed	Circumcised	Unvaccinated	Did not answer	Drinks alcohol	Former smoker	Deep kissing	Manual sex	Any sex	Vaginal sex	Oral sex	Anal sex	No anilingus	1	1	1	1	1	0	0	0	0	0	0	0	0	0	0	0	0	0	0	0	0	0	0	0	0	Invalid or no test	Invalid or no test	Invalid or no test	Invalid or no test	Invalid or no test	Invalid or no test
23-29	Female	White	College or postgraduate degree	Never been married	Only to mostly opposite	No STI Diagnosed	Female	Vaccinated	Never smoker	Drinks alcohol	Never smoker	Deep kissing	Manual sex	Any sex	Vaginal sex	Oral sex	Anal sex	Anilingus	0	0	0	0	0	0	0	0	0	0	0	0	0	0	0	0	0	0	0	0	0	0	0	0	0	0	0	0	0	0	0
50+	Female	Black	College or postgraduate degree	Married or living with partner	Only to mostly opposite	No STI Diagnosed	Female	Unvaccinated	Former smoker	Does not drink alcohol	Never smoker	Deep kissing	Manual sex	Any sex	Vaginal sex	Oral sex	No anal sex	No anilingus	1	1	1	1	1	Never	0	0	0	0	0	0	0	0	0	0	0	0	0	0	0	0	0	0	0	1	0	0	1	0	0
23-29	Female	White	College or postgraduate degree	Married or living with partner	Only to mostly opposite	No STI Diagnosed	Female	Vaccinated	Never smoker	Drinks alcohol	Never smoker	Deep kissing	Manual sex	Any sex	Vaginal sex	Oral sex	No anal sex	No anilingus	1	1	1	1	1	Never	Invalid or no test	Invalid or no test	Invalid or no test	Invalid or no test	Invalid or no test	Invalid or no test	Invalid or no test	Invalid or no test	Invalid or no test	Invalid or no test	Invalid or no test	Invalid or no test	Invalid or no test	Invalid or no test	Invalid or no test	Invalid or no test	Invalid or no test	Invalid or no test	Invalid or no test	Invalid or no test	Invalid or no test	Invalid or no test	Invalid or no test	Invalid or no test	Invalid or no test
19-22	Male	White	High school or less	Never been married	Only to mostly opposite	No STI Diagnosed	Circumcised	Unvaccinated	Former smoker	Drinks alcohol	Former smoker	Deep kissing	Manual sex	Any sex	No vaginal sex	No oral sex	No anal sex	No anilingus	2-4	2-4	Never	Never	Never	Never	1	0	0	0	0	0	0	0	0	0	0	0	0	1	0	0	0	0	0	Invalid or no test	Invalid or no test	Invalid or no test	Invalid or no test	Invalid or no test	Invalid or no test
19-22	Female	White	Some college or AA degree	Never been married	Only to mostly opposite	No STI Diagnosed	Female	Vaccinated	Did not answer	Drinks alcohol	Former smoker	Deep kissing	Manual sex	Any sex	Vaginal sex	Oral sex	No anal sex	No anilingus	2-4	2-4	2-4	1	2-4	Never	Invalid or no test	Invalid or no test	Invalid or no test	Invalid or no test	Invalid or no test	Invalid or no test	Invalid or no test	Invalid or no test	Invalid or no test	Invalid or no test	Invalid or no test	Invalid or no test	Invalid or no test	Invalid or no test	Invalid or no test	Invalid or no test	Invalid or no test	Invalid or no test	Invalid or no test	0	0	0	0	0	0
50+	Female	White	Some college or AA degree	Married or living with partner	Only to mostly opposite	No STI Diagnosed	Female	Unvaccinated	Never smoker	Does not drink alcohol	Never smoker	Deep kissing	Manual sex	Any sex	Vaginal sex	Oral sex	No anal sex	No anilingus	1	1	1	0	1	Never	0	0	0	0	0	0	0	0	0	0	0	0	0	0	0	0	0	0	0	Invalid or no test	Invalid or no test	Invalid or no test	Invalid or no test	Invalid or no test	Invalid or no test
50+	Female	White	Some college or AA degree	Never been married	Only to mostly opposite	No STI Diagnosed	Female	Vaccinated	Former smoker	Does not drink alcohol	Former smoker	Deep kissing	Manual sex	Any sex	Vaginal sex	Oral sex	Anal sex	Anilingus	0	1	1	0	0	0	0	0	0	0	0	0	0	0	0	0	0	0	0	0	0	0	0	0	0	Invalid or no test	Invalid or no test	Invalid or no test	Invalid or no test	Invalid or no test	Invalid or no test
19-22	Female	White	Some college or AA degree	Never been married	Only to mostly opposite	No STI Diagnosed	Female	Unvaccinated	Never smoker	Drinks alcohol	Former smoker	Deep kissing	No manual sex	Any sex	Vaginal sex	No oral sex	No anal sex	No anilingus	1	1	1	Never	Never	Never	0	0	0	0	0	0	0	0	0	0	0	0	0	0	0	0	0	0	0	0	0	0	0	0	0
23-29	Female	White	College or postgraduate degree	Never been married	Only to mostly opposite	STI Diagnosed	Female	Vaccinated	Never smoker	Drinks alcohol	Former smoker	Deep kissing	Manual sex	Any sex	Vaginal sex	Oral sex	No anal sex	No anilingus	1	1	1	1	0	Never	0	0	0	0	0	0	0	0	0	0	0	0	0	0	0	0	0	0	0	0	0	0	0	0	0
30-49	Female	Other/Multiracial/Did not Answer	College or postgraduate degree	Separate/Divorced/Widowed	Only to mostly opposite	No STI Diagnosed	Female	Unvaccinated	Never smoker	Drinks alcohol	Never smoker	Deep kissing	Manual sex	Any sex	Vaginal sex	Oral sex	No anal sex	No anilingus	2-4	1	2-4	2-4	1	Never	0	0	0	0	0	0	0	0	0	0	0	0	0	0	0	0	0	0	0	0	0	0	0	0	0
23-29	Female	Black	Some college or AA degree	Married or living with partner	Only to mostly opposite	STI Diagnosed	Female	Vaccinated	Never smoker	Drinks alcohol	Former smoker	No deep kissing	Manual sex	Any sex	Vaginal sex	Oral sex	Anal sex	No anilingus	Never	2-4	5+	2-4	2-4	1	1	0	0	0	0	1	0	0	0	0	0	0	0	0	0	0	0	0	0	Invalid or no test	Invalid or no test	Invalid or no test	Invalid or no test	Invalid or no test	Invalid or no test
30-49	Female	White	College or postgraduate degree	Married or living with partner	Only to mostly opposite	No STI Diagnosed	Female	Unvaccinated	Former smoker	Drinks alcohol	Former smoker	Deep kissing	Manual sex	Any sex	Vaginal sex	Oral sex	No anal sex	No anilingus	1	1	1	1	1	Never	0	0	0	0	0	0	0	0	0	0	0	0	0	0	0	0	0	0	0	Invalid or no test	Invalid or no test	Invalid or no test	Invalid or no test	Invalid or no test	Invalid or no test
30-49	Female	White	College or postgraduate degree	Married or living with partner	Only to mostly opposite	No STI Diagnosed	Female	Unvaccinated	Never smoker	Drinks alcohol	Former smoker	Deep kissing	Manual sex	Any sex	Vaginal sex	Oral sex	Anal sex	No anilingus	1	1	1	1	0	0	0	0	0	0	0	0	0	0	0	0	0	0	0	0	0	0	0	0	0	0	0	0	0	0	0
19-22	Female	White	Some college or AA degree	Never been married	Equal to only same	No STI Diagnosed	Female	Vaccinated	Never smoker	Drinks alcohol	Never smoker	Deep kissing	Manual sex	Any sex	No vaginal sex	Oral sex	No anal sex	No anilingus	2-4	1	Never	1	1	Never	0	0	0	0	0	0	0	0	0	0	0	0	0	0	0	0	0	0	0	Invalid or no test	Invalid or no test	Invalid or no test	Invalid or no test	Invalid or no test	Invalid or no test
19-22	Female	Other/Multiracial/Did not Answer	Some college or AA degree	Never been married	Only to mostly opposite	No STI Diagnosed	Female	Vaccinated	Former smoker	Drinks alcohol	Former smoker	Deep kissing	Manual sex	Any sex	Vaginal sex	Oral sex	Anal sex	Anilingus	2-4	2-4	2-4	2-4	5+	2-4	0	0	0	0	0	0	0	0	0	0	0	0	0	0	0	0	0	0	0	Invalid or no test	Invalid or no test	Invalid or no test	Invalid or no test	Invalid or no test	Invalid or no test
50+	Male	White	College or postgraduate degree	Married or living with partner	Only to mostly opposite	No STI Diagnosed	Circumcised	Unvaccinated	Never smoker	Drinks alcohol	Former smoker	No deep kissing	Manual sex	Any sex	Vaginal sex	Oral sex	No anal sex	No anilingus	Never	1	1	0	0	Never	1	0	1	0	0	0	0	0	0	0	0	0	0	0	0	0	0	0	0	Invalid or no test	Invalid or no test	Invalid or no test	Invalid or no test	Invalid or no test	Invalid or no test
19-22	Male	Asian	High school or less	Never been married	Only to mostly opposite	No STI Diagnosed	Uncircumcised	Vaccinated	Never smoker	Drinks alcohol	Former smoker	Deep kissing	Manual sex	Any sex	Vaginal sex	Oral sex	No anal sex	No anilingus	5+	5+	5+	5+	5+	Never	0	0	0	0	0	0	0	0	0	0	0	0	0	0	0	0	0	0	0	Invalid or no test	Invalid or no test	Invalid or no test	Invalid or no test	Invalid or no test	Invalid or no test
19-22	Female	Asian	Some college or AA degree	Never been married	Only to mostly opposite	No STI Diagnosed	Female	Vaccinated	Never smoker	Drinks alcohol	Never smoker	Deep kissing	Manual sex	Any sex	Vaginal sex	Oral sex	No anal sex	No anilingus	0	0	0	0	0	Never	1	1	0	0	0	0	0	0	0	0	0	0	0	0	0	0	1	0	0	0	0	0	0	0	0
50+	Female	Asian	College or postgraduate degree	Separate/Divorced/Widowed	Only to mostly opposite	No STI Diagnosed	Female	Unvaccinated	Never smoker	Drinks alcohol	Never smoker	Deep kissing	Manual sex	Any sex	Vaginal sex	Oral sex	No anal sex	No anilingus	0	0	0	0	0	Never	1	0	1	0	0	0	0	0	0	0	0	0	0	0	0	0	0	0	0	0	0	0	0	0	0
30-49	Female	Asian	College or postgraduate degree	Married or living with partner	Only to mostly opposite	No STI Diagnosed	Female	Unvaccinated	Never smoker	Drinks alcohol	Never smoker	Deep kissing	Manual sex	Any sex	Vaginal sex	No oral sex	No anal sex	No anilingus	1	1	1	Never	Never	Never	0	0	0	0	0	0	0	0	0	0	0	0	0	0	0	0	0	0	0	0	0	0	0	0	0
50+	Female	Black	High school or less	Never been married	Only to mostly opposite	No STI Diagnosed	Female	Vaccinated	Smoker	Does not drink alcohol	Former smoker	No deep kissing	Manual sex	Any sex	Vaginal sex	Oral sex	No anal sex	No anilingus	Never	1	1	1	1	Never	0	0	0	0	0	0	0	0	0	0	0	0	0	0	0	0	0	0	0	Invalid or no test	Invalid or no test	Invalid or no test	Invalid or no test	Invalid or no test	Invalid or no test
50+	Male	Other/Multiracial/Did not Answer	College or postgraduate degree	Separate/Divorced/Widowed	Only to mostly opposite	STI Diagnosed	Circumcised	Did not answer	Former smoker	Drinks alcohol	Smoker	Deep kissing	Manual sex	Any sex	Vaginal sex	Oral sex	Anal sex	No anilingus	0	0	0	0	0	0	Invalid or no test	Invalid or no test	Invalid or no test	Invalid or no test	Invalid or no test	Invalid or no test	Invalid or no test	Invalid or no test	Invalid or no test	Invalid or no test	Invalid or no test	Invalid or no test	Invalid or no test	Invalid or no test	Invalid or no test	Invalid or no test	Invalid or no test	Invalid or no test	Invalid or no test	Invalid or no test	Invalid or no test	Invalid or no test	Invalid or no test	Invalid or no test	Invalid or no test
50+	Female	White	College or postgraduate degree	Married or living with partner	Only to mostly opposite	No STI Diagnosed	Female	Unvaccinated	Former smoker	Drinks alcohol	Former smoker	Deep kissing	Manual sex	Any sex	Vaginal sex	Oral sex	No anal sex	No anilingus	1	1	1	1	1	Never	0	0	0	0	0	0	0	0	0	0	0	0	0	0	0	0	0	0	0	0	0	0	0	0	0
50+	Male	White	College or postgraduate degree	Separate/Divorced/Widowed	Only to mostly opposite	No STI Diagnosed	Uncircumcised	Unvaccinated	Never smoker	Drinks alcohol	Never smoker	Deep kissing	Manual sex	Any sex	Vaginal sex	Oral sex	Anal sex	No anilingus	1	1	1	1	1	0	0	0	0	0	0	0	0	0	0	0	0	0	0	0	0	0	0	0	0	Invalid or no test	Invalid or no test	Invalid or no test	Invalid or no test	Invalid or no test	Invalid or no test
23-29	Male	White	College or postgraduate degree	Never been married	Only to mostly opposite	No STI Diagnosed	Circumcised	Unvaccinated	Former smoker	Drinks alcohol	Did not answer	Deep kissing	Manual sex	Any sex	Vaginal sex	Oral sex	No anal sex	No anilingus	2-4	2-4	2-4	2-4	1	Never	0	0	0	0	0	0	0	0	0	0	0	0	0	0	0	0	0	0	0	Invalid or no test	Invalid or no test	Invalid or no test	Invalid or no test	Invalid or no test	Invalid or no test
19-22	Female	Asian	College or postgraduate degree	Never been married	Only to mostly opposite	No STI Diagnosed	Female	Vaccinated	Former smoker	Drinks alcohol	Former smoker	Deep kissing	Manual sex	Any sex	Vaginal sex	Oral sex	No anal sex	Anilingus	1	1	1	1	1	Never	0	0	0	0	0	0	0	0	0	0	0	0	0	0	0	0	0	0	0	0	0	0	0	0	0
50+	Male	White	High school or less	Never been married	Only to mostly opposite	No STI Diagnosed	Circumcised	Unvaccinated	Former smoker	Drinks alcohol	Former smoker	Deep kissing	No manual sex	Any sex	Vaginal sex	Oral sex	Anal sex	Anilingus	1	0	0	0	0	0	0	0	0	0	0	0	0	0	0	0	0	0	0	0	0	0	0	0	0	Invalid or no test	Invalid or no test	Invalid or no test	Invalid or no test	Invalid or no test	Invalid or no test
23-29	Female	White	College or postgraduate degree	Married or living with partner	Only to mostly opposite	No STI Diagnosed	Female	Unvaccinated	Never smoker	Drinks alcohol	Never smoker	Deep kissing	No manual sex	Any sex	Vaginal sex	Oral sex	Anal sex	No anilingus	1	2-4	2-4	2-4	1	1	0	0	0	0	0	0	0	0	0	0	0	0	0	0	0	0	0	0	0	0	0	0	0	0	0
50+	Male	White	College or postgraduate degree	Separate/Divorced/Widowed	Only to mostly opposite	No STI Diagnosed	Circumcised	Unvaccinated	Never smoker	Drinks alcohol	Never smoker	Deep kissing	Manual sex	Any sex	Vaginal sex	Oral sex	No anal sex	No anilingus	0	0	0	0	0	Never	0	0	0	0	0	0	0	0	0	0	0	0	0	0	0	0	0	0	0	Invalid or no test	Invalid or no test	Invalid or no test	Invalid or no test	Invalid or no test	Invalid or no test
19-22	Female	White	College or postgraduate degree	Never been married	Only to mostly opposite	No STI Diagnosed	Female	Unvaccinated	Never smoker	Drinks alcohol	Never smoker	Deep kissing	Manual sex	Any sex	No vaginal sex	Oral sex	No anal sex	No anilingus	1	1	Never	1	1	Never	0	0	0	0	0	0	0	0	0	0	0	0	0	0	0	0	0	0	0	Invalid or no test	Invalid or no test	Invalid or no test	Invalid or no test	Invalid or no test	Invalid or no test
50+	Female	White	College or postgraduate degree	Married or living with partner	Equal to only same	No STI Diagnosed	Female	Unvaccinated	Former smoker	Drinks alcohol	Former smoker	Deep kissing	Manual sex	Any sex	Vaginal sex	Oral sex	Anal sex	No anilingus	1	1	1	0	0	0	0	0	0	0	0	0	0	0	0	0	0	0	0	0	0	0	0	0	0	Invalid or no test	Invalid or no test	Invalid or no test	Invalid or no test	Invalid or no test	Invalid or no test
50+	Female	White	College or postgraduate degree	Never been married	Only to mostly opposite	No STI Diagnosed	Female	Unvaccinated	Former smoker	Drinks alcohol	Former smoker	Deep kissing	Manual sex	Any sex	Vaginal sex	Oral sex	Anal sex	No anilingus	0	0	0	0	0	0	Invalid or no test	Invalid or no test	Invalid or no test	Invalid or no test	Invalid or no test	Invalid or no test	Invalid or no test	Invalid or no test	Invalid or no test	Invalid or no test	Invalid or no test	Invalid or no test	Invalid or no test	Invalid or no test	Invalid or no test	Invalid or no test	Invalid or no test	Invalid or no test	Invalid or no test	0	0	0	0	0	0
30-49	Female	White	Some college or AA degree	Never been married	Equal to only same	No STI Diagnosed	Female	Unvaccinated	Smoker	Does not drink alcohol	Former smoker	Deep kissing	Manual sex	Any sex	Vaginal sex	Oral sex	No anal sex	No anilingus	1	2-4	2-4	2-4	1	Never	0	0	0	0	0	0	0	0	0	0	0	0	0	0	0	0	0	0	0	Invalid or no test	Invalid or no test	Invalid or no test	Invalid or no test	Invalid or no test	Invalid or no test
50+	Female	White	College or postgraduate degree	Married or living with partner	Only to mostly opposite	No STI Diagnosed	Female	Unvaccinated	Never smoker	Does not drink alcohol	Never smoker	Deep kissing	No manual sex	Any sex	No vaginal sex	Oral sex	Anal sex	No anilingus	1	1	Never	0	0	0	0	0	0	0	0	0	0	0	0	0	0	0	0	0	0	0	0	0	0	Invalid or no test	Invalid or no test	Invalid or no test	Invalid or no test	Invalid or no test	Invalid or no test
50+	Male	Black	College or postgraduate degree	Never been married	Equal to only same	No STI Diagnosed	Circumcised	Unvaccinated	Former smoker	Drinks alcohol	Former smoker	No deep kissing	Manual sex	Any sex	Vaginal sex	Oral sex	Anal sex	No anilingus	Never	2-4	0	2-4	1	0	0	0	0	0	0	0	0	0	0	0	0	0	0	0	0	0	0	0	0	Invalid or no test	Invalid or no test	Invalid or no test	Invalid or no test	Invalid or no test	Invalid or no test
50+	Female	Black	College or postgraduate degree	Married or living with partner	Only to mostly opposite	No STI Diagnosed	Female	Unvaccinated	Never smoker	Does not drink alcohol	Never smoker	Deep kissing	Manual sex	Any sex	Vaginal sex	No oral sex	No anal sex	No anilingus	1	1	1	Never	Never	Never	0	0	0	0	0	0	0	0	0	0	0	0	0	0	0	0	0	0	0	Invalid or no test	Invalid or no test	Invalid or no test	Invalid or no test	Invalid or no test	Invalid or no test
50+	Female	Other/Multiracial/Did not Answer	College or postgraduate degree	Married or living with partner	Equal to only same	No STI Diagnosed	Female	Unvaccinated	Former smoker	Does not drink alcohol	Former smoker	Deep kissing	Manual sex	Any sex	Vaginal sex	Oral sex	No anal sex	Anilingus	1	0	0	0	0	Never	0	0	0	0	0	0	0	0	0	0	0	0	0	0	0	0	0	0	0	0	0	0	0	0	0
19-22	Male	Asian	High school or less	Never been married	Only to mostly opposite	No STI Diagnosed	Uncircumcised	Unvaccinated	Never smoker	Does not drink alcohol	Never smoker	Deep kissing	Manual sex	Any sex	No vaginal sex	Oral sex	No anal sex	No anilingus	0	0	Never	1	0	Never	Invalid or no test	Invalid or no test	Invalid or no test	Invalid or no test	Invalid or no test	Invalid or no test	Invalid or no test	Invalid or no test	Invalid or no test	Invalid or no test	Invalid or no test	Invalid or no test	Invalid or no test	Invalid or no test	Invalid or no test	Invalid or no test	Invalid or no test	Invalid or no test	Invalid or no test	Invalid or no test	Invalid or no test	Invalid or no test	Invalid or no test	Invalid or no test	Invalid or no test
30-49	Female	White	College or postgraduate degree	Married or living with partner	Equal to only same	No STI Diagnosed	Female	Unvaccinated	Never smoker	Drinks alcohol	Never smoker	Deep kissing	Manual sex	Any sex	Vaginal sex	Oral sex	No anal sex	No anilingus	1	1	1	0	0	Never	0	0	0	0	0	0	0	0	0	0	0	0	0	0	0	0	0	0	0	Invalid or no test	Invalid or no test	Invalid or no test	Invalid or no test	Invalid or no test	Invalid or no test
50+	Male	White	Some college or AA degree	Married or living with partner	Only to mostly opposite	No STI Diagnosed	Circumcised	Unvaccinated	Never smoker	Drinks alcohol	Never smoker	Deep kissing	Manual sex	Any sex	Vaginal sex	Oral sex	No anal sex	Anilingus	1	1	1	0	0	Never	Invalid or no test	Invalid or no test	Invalid or no test	Invalid or no test	Invalid or no test	Invalid or no test	Invalid or no test	Invalid or no test	Invalid or no test	Invalid or no test	Invalid or no test	Invalid or no test	Invalid or no test	Invalid or no test	Invalid or no test	Invalid or no test	Invalid or no test	Invalid or no test	Invalid or no test	Invalid or no test	Invalid or no test	Invalid or no test	Invalid or no test	Invalid or no test	Invalid or no test
19-22	Male	Asian	High school or less	Never been married	Only to mostly opposite	No STI Diagnosed	Uncircumcised	Did not answer	Never smoker	Drinks alcohol	Former smoker	Deep kissing	Manual sex	No sex	No vaginal sex	No oral sex	No anal sex	No anilingus	1	Never	Never	Never	Never	Never	1	0	0	0	0	0	0	0	0	0	0	0	0	0	0	0	1	0	0	Invalid or no test	Invalid or no test	Invalid or no test	Invalid or no test	Invalid or no test	Invalid or no test
23-29	Female	White	Some college or AA degree	Never been married	Only to mostly opposite	No STI Diagnosed	Female	Unvaccinated	Never smoker	Does not drink alcohol	Never smoker	Deep kissing	No manual sex	No sex	No vaginal sex	No oral sex	No anal sex	No anilingus	1	Never	Never	Never	Never	Never	0	0	0	0	0	0	0	0	0	0	0	0	0	0	0	0	0	0	0	Invalid or no test	Invalid or no test	Invalid or no test	Invalid or no test	Invalid or no test	Invalid or no test
23-29	Female	White	College or postgraduate degree	Married or living with partner	Only to mostly opposite	No STI Diagnosed	Female	Vaccinated	Never smoker	Drinks alcohol	Never smoker	Deep kissing	Manual sex	Any sex	Vaginal sex	Oral sex	No anal sex	No anilingus	1	1	1	1	1	Never	0	0	0	0	0	0	0	0	0	0	0	0	0	0	0	0	0	0	0	Invalid or no test	Invalid or no test	Invalid or no test	Invalid or no test	Invalid or no test	Invalid or no test
19-22	Male	Asian	College or postgraduate degree	Never been married	Equal to only same	No STI Diagnosed	Uncircumcised	Vaccinated	Never smoker	Drinks alcohol	Former smoker	Deep kissing	Manual sex	Any sex	No vaginal sex	Oral sex	Anal sex	Anilingus	5+	5+	Never	5+	5+	2-4	0	0	0	0	0	0	0	0	0	0	0	0	0	0	0	0	0	0	0	Invalid or no test	Invalid or no test	Invalid or no test	Invalid or no test	Invalid or no test	Invalid or no test
19-22	Male	White	Some college or AA degree	Never been married	Equal to only same	No STI Diagnosed	Circumcised	Unvaccinated	Never smoker	Does not drink alcohol	Never smoker	Deep kissing	Manual sex	Any sex	No vaginal sex	Oral sex	No anal sex	No anilingus	2-4	2-4	Never	2-4	2-4	Never	0	0	0	0	0	0	0	0	0	0	0	0	0	0	0	0	0	0	0	Invalid or no test	Invalid or no test	Invalid or no test	Invalid or no test	Invalid or no test	Invalid or no test
30-49	Female	Other/Multiracial/Did not Answer	College or postgraduate degree	Never been married	Only to mostly opposite	No STI Diagnosed	Female	Vaccinated	Never smoker	Drinks alcohol	Never smoker	Deep kissing	Manual sex	Any sex	No vaginal sex	Oral sex	No anal sex	No anilingus	0	0	Never	0	0	Never	0	0	0	0	0	0	0	0	0	0	0	0	0	0	0	0	0	0	0	0	0	0	0	0	0
50+	Female	White	College or postgraduate degree	Never been married	Only to mostly opposite	No STI Diagnosed	Female	Unvaccinated	Former smoker	Drinks alcohol	Never smoker	Deep kissing	No manual sex	Any sex	Vaginal sex	Oral sex	Anal sex	No anilingus	0	0	0	0	0	0	0	0	0	0	0	0	0	0	0	0	0	0	0	0	0	0	0	0	0	Invalid or no test	Invalid or no test	Invalid or no test	Invalid or no test	Invalid or no test	Invalid or no test
23-29	Male	Black	College or postgraduate degree	Never been married	Only to mostly opposite	No STI Diagnosed	Circumcised	Unvaccinated	Former smoker	Drinks alcohol	Former smoker	Deep kissing	Manual sex	Any sex	Vaginal sex	Oral sex	No anal sex	No anilingus	0	0	0	0	0	Never	0	0	0	0	0	0	0	0	0	0	0	0	0	0	0	0	0	0	0	Invalid or no test	Invalid or no test	Invalid or no test	Invalid or no test	Invalid or no test	Invalid or no test
50+	Female	White	College or postgraduate degree	Married or living with partner	Only to mostly opposite	No STI Diagnosed	Female	Unvaccinated	Never smoker	Drinks alcohol	Former smoker	Deep kissing	Manual sex	Any sex	Vaginal sex	Oral sex	No anal sex	No anilingus	1	1	1	0	1	Never	0	0	0	0	0	0	0	0	0	0	0	0	0	0	0	0	0	0	0	0	0	0	0	0	0
19-22	Female	Hispanic	Some college or AA degree	Never been married	Only to mostly opposite	No STI Diagnosed	Female	Vaccinated	Former smoker	Drinks alcohol	Smoker	Deep kissing	No manual sex	No sex	No vaginal sex	No oral sex	No anal sex	No anilingus	1	Never	Never	Never	Never	Never	0	0	0	0	0	0	0	0	0	0	0	0	0	0	0	0	0	0	0	Invalid or no test	Invalid or no test	Invalid or no test	Invalid or no test	Invalid or no test	Invalid or no test
50+	Female	Black	College or postgraduate degree	Separate/Divorced/Widowed	Only to mostly opposite	No STI Diagnosed	Female	Unvaccinated	Smoker	Drinks alcohol	Former smoker	Deep kissing	Manual sex	Any sex	Vaginal sex	Oral sex	No anal sex	No anilingus	0	0	0	0	0	Never	0	0	0	0	0	0	0	0	0	0	0	0	0	0	0	0	0	0	0	0	0	0	0	0	0
50+	Male	White	Some college or AA degree	Married or living with partner	Only to mostly opposite	No STI Diagnosed	Uncircumcised	Unvaccinated	Former smoker	Does not drink alcohol	Former smoker	Deep kissing	No manual sex	Any sex	Vaginal sex	Oral sex	No anal sex	No anilingus	1	0	0	0	0	Never	0	0	0	0	0	0	0	0	0	0	0	0	0	0	0	0	0	0	0	Invalid or no test	Invalid or no test	Invalid or no test	Invalid or no test	Invalid or no test	Invalid or no test
23-29	Female	Black	Some college or AA degree	Never been married	Only to mostly opposite	No STI Diagnosed	Female	Vaccinated	Never smoker	Does not drink alcohol	Never smoker	No deep kissing	Did not answer	Any sex	Did not answer	Did not answer	Did not answer	Did not answer	Never	1	Did not answer	Did not answer	Did not answer	Did not answer	0	0	0	0	0	0	0	0	0	0	0	0	0	0	0	0	0	0	0	Invalid or no test	Invalid or no test	Invalid or no test	Invalid or no test	Invalid or no test	Invalid or no test
50+	Female	White	Did not Answer	Married or living with partner	Only to mostly opposite	No STI Diagnosed	Female	Unvaccinated	Former smoker	Drinks alcohol	Never smoker	No deep kissing	Manual sex	Any sex	Vaginal sex	Oral sex	Anal sex	No anilingus	Never	1	1	0	0	0	0	0	0	0	0	0	0	0	0	0	0	0	0	0	0	0	0	0	0	Invalid or no test	Invalid or no test	Invalid or no test	Invalid or no test	Invalid or no test	Invalid or no test
23-29	Male	White	College or postgraduate degree	Never been married	Equal to only same	No STI Diagnosed	Circumcised	Unvaccinated	Never smoker	Drinks alcohol	Former smoker	Deep kissing	Manual sex	Any sex	Vaginal sex	Oral sex	Anal sex	No anilingus	1	2-4	0	2-4	2-4	2-4	0	0	0	0	0	0	0	0	0	0	0	0	0	0	0	0	0	0	0	Invalid or no test	Invalid or no test	Invalid or no test	Invalid or no test	Invalid or no test	Invalid or no test
19-22	Female	Black	Some college or AA degree	Never been married	Only to mostly opposite	No STI Diagnosed	Female	Unvaccinated	Never smoker	Drinks alcohol	Smoker	Deep kissing	Manual sex	Any sex	Vaginal sex	Oral sex	No anal sex	No anilingus	1	1	1	0	0	Never	0	0	0	0	0	0	0	0	0	0	0	0	0	0	0	0	0	0	0	1	0	0	0	0	0
23-29	Female	Asian	College or postgraduate degree	Never been married	Only to mostly opposite	No STI Diagnosed	Female	Vaccinated	Never smoker	Drinks alcohol	Never smoker	Deep kissing	Manual sex	Any sex	Vaginal sex	Oral sex	No anal sex	No anilingus	1	1	1	1	1	Never	0	0	0	0	0	0	0	0	0	0	0	0	0	0	0	0	0	0	0	Invalid or no test	Invalid or no test	Invalid or no test	Invalid or no test	Invalid or no test	Invalid or no test
23-29	Male	White	College or postgraduate degree	Never been married	Only to mostly opposite	STI Diagnosed	Circumcised	Vaccinated	Former smoker	Drinks alcohol	Former smoker	Deep kissing	Manual sex	Any sex	Vaginal sex	Oral sex	No anal sex	No anilingus	2-4	1	1	1	1	Never	Invalid or no test	Invalid or no test	Invalid or no test	Invalid or no test	Invalid or no test	Invalid or no test	Invalid or no test	Invalid or no test	Invalid or no test	Invalid or no test	Invalid or no test	Invalid or no test	Invalid or no test	Invalid or no test	Invalid or no test	Invalid or no test	Invalid or no test	Invalid or no test	Invalid or no test	Invalid or no test	Invalid or no test	Invalid or no test	Invalid or no test	Invalid or no test	Invalid or no test
19-22	Female	Asian	Some college or AA degree	Never been married	Only to mostly opposite	No STI Diagnosed	Female	Vaccinated	Never smoker	Drinks alcohol	Smoker	Deep kissing	Manual sex	Any sex	Vaginal sex	Oral sex	Anal sex	No anilingus	5+	5+	5+	5+	2-4	2-4	1	1	0	0	0	0	0	0	0	0	0	0	0	0	0	0	0	0	0	Invalid or no test	Invalid or no test	Invalid or no test	Invalid or no test	Invalid or no test	Invalid or no test
23-29	Male	White	College or postgraduate degree	Separate/Divorced/Widowed	Only to mostly opposite	No STI Diagnosed	Uncircumcised	Unvaccinated	Former smoker	Drinks alcohol	Never smoker	Deep kissing	Manual sex	Any sex	Vaginal sex	Oral sex	No anal sex	No anilingus	2-4	2-4	2-4	2-4	2-4	Never	0	0	0	0	0	0	0	0	0	0	0	0	0	0	0	0	0	0	0	Invalid or no test	Invalid or no test	Invalid or no test	Invalid or no test	Invalid or no test	Invalid or no test
50+	Female	White	Some college or AA degree	Married or living with partner	Only to mostly opposite	No STI Diagnosed	Female	Unvaccinated	Former smoker	Drinks alcohol	Former smoker	Deep kissing	Manual sex	Any sex	Vaginal sex	Oral sex	Anal sex	Anilingus	1	1	1	1	2-4	0	0	0	0	0	0	0	0	0	0	0	0	0	0	0	0	0	0	0	0	Invalid or no test	Invalid or no test	Invalid or no test	Invalid or no test	Invalid or no test	Invalid or no test
19-22	Male	White	College or postgraduate degree	Never been married	Only to mostly opposite	No STI Diagnosed	Circumcised	Did not answer	Never smoker	Drinks alcohol	Never smoker	Deep kissing	Manual sex	Any sex	Vaginal sex	Oral sex	No anal sex	No anilingus	0	0	0	0	0	Never	0	0	0	0	0	0	0	0	0	0	0	0	0	0	0	0	0	0	0	Invalid or no test	Invalid or no test	Invalid or no test	Invalid or no test	Invalid or no test	Invalid or no test
23-29	Female	Asian	College or postgraduate degree	Married or living with partner	Only to mostly opposite	No STI Diagnosed	Female	Vaccinated	Never smoker	Does not drink alcohol	Never smoker	Deep kissing	Manual sex	Any sex	Vaginal sex	Oral sex	No anal sex	No anilingus	1	1	1	1	1	Never	0	0	0	0	0	0	0	0	0	0	0	0	0	0	0	0	0	0	0	Invalid or no test	Invalid or no test	Invalid or no test	Invalid or no test	Invalid or no test	Invalid or no test
30-49	Male	White	College or postgraduate degree	Married or living with partner	Only to mostly opposite	No STI Diagnosed	Circumcised	Unvaccinated	Former smoker	Drinks alcohol	Former smoker	Deep kissing	Manual sex	Any sex	Vaginal sex	Oral sex	No anal sex	No anilingus	1	1	1	0	0	Never	0	0	0	0	0	0	0	0	0	0	0	0	0	0	0	0	0	0	0	Invalid or no test	Invalid or no test	Invalid or no test	Invalid or no test	Invalid or no test	Invalid or no test
30-49	Female	White	College or postgraduate degree	Married or living with partner	Only to mostly opposite	No STI Diagnosed	Female	Vaccinated	Former smoker	Drinks alcohol	Smoker	Deep kissing	Did not answer	Any sex	Vaginal sex	Oral sex	Did not answer	No anilingus	1	1	1	1	1	Did not answer	0	0	0	0	0	0	0	0	0	0	0	0	0	0	0	0	0	0	0	0	0	0	0	0	0
23-29	Male	White	College or postgraduate degree	Never been married	Only to mostly opposite	No STI Diagnosed	Circumcised	Unvaccinated	Never smoker	Drinks alcohol	Former smoker	Deep kissing	Manual sex	Any sex	Vaginal sex	Oral sex	Anal sex	No anilingus	1	1	1	1	1	0	0	0	0	0	0	0	0	0	0	0	0	0	0	0	0	0	0	0	0	Invalid or no test	Invalid or no test	Invalid or no test	Invalid or no test	Invalid or no test	Invalid or no test
50+	Male	White	Some college or AA degree	Never been married	Other/Did not answer	No STI Diagnosed	Uncircumcised	Unvaccinated	Smoker	Does not drink alcohol	Smoker	Deep kissing	Manual sex	Any sex	Vaginal sex	Oral sex	No anal sex	No anilingus	0	0	0	0	0	Never	0	0	0	0	0	0	0	0	0	0	0	0	0	0	0	0	0	0	0	Invalid or no test	Invalid or no test	Invalid or no test	Invalid or no test	Invalid or no test	Invalid or no test
23-29	Female	White	College or postgraduate degree	Never been married	Only to mostly opposite	No STI Diagnosed	Female	Vaccinated	Never smoker	Drinks alcohol	Former smoker	Deep kissing	Manual sex	Any sex	Vaginal sex	Oral sex	No anal sex	No anilingus	2-4	2-4	2-4	1	1	Never	0	0	0	0	0	0	0	0	0	0	0	0	0	0	0	0	0	0	0	Invalid or no test	Invalid or no test	Invalid or no test	Invalid or no test	Invalid or no test	Invalid or no test
19-22	Female	White	Some college or AA degree	Never been married	Only to mostly opposite	No STI Diagnosed	Female	Vaccinated	Never smoker	Drinks alcohol	Former smoker	Deep kissing	Manual sex	Any sex	Vaginal sex	Oral sex	No anal sex	No anilingus	2-4	2-4	1	2-4	2-4	Never	0	0	0	0	0	0	0	0	0	0	0	0	0	0	0	0	0	0	0	0	0	0	0	0	0
50+	Male	White	College or postgraduate degree	Married or living with partner	Only to mostly opposite	STI Diagnosed	Circumcised	Unvaccinated	Former smoker	Drinks alcohol	Former smoker	Deep kissing	Manual sex	Any sex	Vaginal sex	Oral sex	No anal sex	No anilingus	1	1	1	1	1	Never	0	0	0	0	0	0	0	0	0	0	0	0	0	0	0	0	0	0	0	Invalid or no test	Invalid or no test	Invalid or no test	Invalid or no test	Invalid or no test	Invalid or no test
19-22	Female	White	Some college or AA degree	Never been married	Only to mostly opposite	No STI Diagnosed	Female	Vaccinated	Never smoker	Drinks alcohol	Former smoker	Deep kissing	Manual sex	Any sex	Vaginal sex	Oral sex	No anal sex	No anilingus	0	0	0	0	0	Never	0	0	0	0	0	0	0	0	0	0	0	0	0	0	0	0	0	0	0	Invalid or no test	Invalid or no test	Invalid or no test	Invalid or no test	Invalid or no test	Invalid or no test
19-22	Male	Other/Multiracial/Did not Answer	Some college or AA degree	Never been married	Only to mostly opposite	No STI Diagnosed	Uncircumcised	Vaccinated	Former smoker	Drinks alcohol	Smoker	Deep kissing	Manual sex	Any sex	Vaginal sex	Oral sex	No anal sex	No anilingus	2-4	2-4	2-4	1	0	Never	0	0	0	0	0	0	0	0	0	0	0	0	0	0	0	0	0	0	0	Invalid or no test	Invalid or no test	Invalid or no test	Invalid or no test	Invalid or no test	Invalid or no test
23-29	Male	Black	Some college or AA degree	Never been married	Only to mostly opposite	No STI Diagnosed	Circumcised	Unvaccinated	Former smoker	Drinks alcohol	Former smoker	Deep kissing	No manual sex	Any sex	Vaginal sex	Oral sex	No anal sex	No anilingus	0	0	0	0	0	Never	0	0	0	0	0	0	0	0	0	0	0	0	0	0	0	0	0	0	0	Invalid or no test	Invalid or no test	Invalid or no test	Invalid or no test	Invalid or no test	Invalid or no test
23-29	Male	White	College or postgraduate degree	Never been married	Only to mostly opposite	No STI Diagnosed	Circumcised	Unvaccinated	Never smoker	Drinks alcohol	Former smoker	Deep kissing	Manual sex	Any sex	Vaginal sex	Oral sex	Anal sex	Anilingus	1	1	1	1	1	0	0	0	0	0	0	0	0	0	0	0	0	0	0	0	0	0	0	0	0	Invalid or no test	Invalid or no test	Invalid or no test	Invalid or no test	Invalid or no test	Invalid or no test
19-22	Female	Asian	High school or less	Never been married	Only to mostly opposite	No STI Diagnosed	Female	Did not answer	Never smoker	Drinks alcohol	Former smoker	Deep kissing	Manual sex	Any sex	Vaginal sex	No oral sex	No anal sex	No anilingus	2-4	1	0	Never	Never	Never	Invalid or no test	Invalid or no test	Invalid or no test	Invalid or no test	Invalid or no test	Invalid or no test	Invalid or no test	Invalid or no test	Invalid or no test	Invalid or no test	Invalid or no test	Invalid or no test	Invalid or no test	Invalid or no test	Invalid or no test	Invalid or no test	Invalid or no test	Invalid or no test	Invalid or no test	0	0	0	0	0	0
30-49	Female	Other/Multiracial/Did not Answer	College or postgraduate degree	Never been married	Only to mostly opposite	No STI Diagnosed	Female	Unvaccinated	Never smoker	Drinks alcohol	Never smoker	Deep kissing	No manual sex	No sex	No vaginal sex	No oral sex	No anal sex	No anilingus	0	Never	Never	Never	Never	Never	0	0	0	0	0	0	0	0	0	0	0	0	0	0	0	0	0	0	0	0	0	0	0	0	0
30-49	Female	White	College or postgraduate degree	Married or living with partner	Only to mostly opposite	No STI Diagnosed	Female	Vaccinated	Former smoker	Drinks alcohol	Former smoker	Deep kissing	Manual sex	Any sex	Vaginal sex	Oral sex	No anal sex	No anilingus	1	1	0	1	1	Never	0	0	0	0	0	0	0	0	0	0	0	0	0	0	0	0	0	0	0	0	0	0	0	0	0
19-22	Female	Other/Multiracial/Did not Answer	Some college or AA degree	Never been married	Only to mostly opposite	No STI Diagnosed	Female	Vaccinated	Never smoker	Does not drink alcohol	Never smoker	Deep kissing	No manual sex	Any sex	Vaginal sex	Oral sex	No anal sex	No anilingus	2-4	2-4	2-4	2-4	2-4	Never	1	0	1	0	0	0	0	0	0	0	0	0	0	0	0	0	0	0	0	0	0	0	0	0	0
23-29	Female	White	College or postgraduate degree	Never been married	Only to mostly opposite	STI Diagnosed	Female	Vaccinated	Never smoker	Drinks alcohol	Never smoker	Deep kissing	Manual sex	Any sex	Vaginal sex	Oral sex	Anal sex	Anilingus	2-4	1	2-4	2-4	2-4	0	0	0	0	0	0	0	0	0	0	0	0	0	0	0	0	0	0	0	0	Invalid or no test	Invalid or no test	Invalid or no test	Invalid or no test	Invalid or no test	Invalid or no test
30-49	Male	White	College or postgraduate degree	Married or living with partner	Only to mostly opposite	No STI Diagnosed	Circumcised	Unvaccinated	Never smoker	Drinks alcohol	Never smoker	Deep kissing	Manual sex	Any sex	Vaginal sex	Oral sex	Anal sex	Anilingus	1	1	1	1	1	1	0	0	0	0	0	0	0	0	0	0	0	0	0	0	0	0	0	0	0	Invalid or no test	Invalid or no test	Invalid or no test	Invalid or no test	Invalid or no test	Invalid or no test
30-49	Male	White	College or postgraduate degree	Married or living with partner	Only to mostly opposite	No STI Diagnosed	Circumcised	Unvaccinated	Never smoker	Drinks alcohol	Never smoker	Deep kissing	Manual sex	Any sex	Vaginal sex	Oral sex	No anal sex	No anilingus	1	1	1	0	1	Never	0	0	0	0	0	0	0	0	0	0	0	0	0	0	0	0	0	0	0	Invalid or no test	Invalid or no test	Invalid or no test	Invalid or no test	Invalid or no test	Invalid or no test
23-29	Female	Other/Multiracial/Did not Answer	College or postgraduate degree	Never been married	Other/Did not answer	No STI Diagnosed	Female	Vaccinated	Never smoker	Drinks alcohol	Never smoker	No deep kissing	No manual sex	No sex	No vaginal sex	No oral sex	No anal sex	No anilingus	Never	Never	Never	Never	Never	Never	0	0	0	0	0	0	0	0	0	0	0	0	0	0	0	0	0	0	0	0	0	0	0	0	0
23-29	Female	White	College or postgraduate degree	Never been married	Only to mostly opposite	No STI Diagnosed	Female	Vaccinated	Never smoker	Drinks alcohol	Smoker	Deep kissing	Manual sex	Any sex	Vaginal sex	Oral sex	Anal sex	Anilingus	2-4	1	1	1	1	0	0	0	0	0	0	0	0	0	0	0	0	0	0	0	0	0	0	0	0	1	0	0	0	0	0
23-29	Female	White	College or postgraduate degree	Never been married	Only to mostly opposite	No STI Diagnosed	Female	Vaccinated	Never smoker	Drinks alcohol	Never smoker	Deep kissing	Manual sex	Any sex	Vaginal sex	Oral sex	No anal sex	No anilingus	2-4	0	0	0	0	Never	0	0	0	0	0	0	0	0	0	0	0	0	0	0	0	0	0	0	0	0	0	0	0	0	0
30-49	Female	White	College or postgraduate degree	Married or living with partner	Only to mostly opposite	No STI Diagnosed	Female	Unvaccinated	Never smoker	Does not drink alcohol	Never smoker	Deep kissing	Manual sex	Any sex	Vaginal sex	No oral sex	No anal sex	No anilingus	1	1	1	Never	Never	Never	0	0	0	0	0	0	0	0	0	0	0	0	0	0	0	0	0	0	0	Invalid or no test	Invalid or no test	Invalid or no test	Invalid or no test	Invalid or no test	Invalid or no test
30-49	Female	White	College or postgraduate degree	Separate/Divorced/Widowed	Only to mostly opposite	No STI Diagnosed	Female	Unvaccinated	Smoker	Does not drink alcohol	Former smoker	Deep kissing	Manual sex	Any sex	Vaginal sex	Oral sex	Anal sex	Anilingus	1	1	1	2-4	1	0	0	0	0	0	0	0	0	0	0	0	0	0	0	0	0	0	0	0	0	0	0	0	0	0	0
50+	Male	White	College or postgraduate degree	Never been married	Only to mostly opposite	No STI Diagnosed	Circumcised	Unvaccinated	Smoker	Does not drink alcohol	Former smoker	No deep kissing	No manual sex	Any sex	Vaginal sex	No oral sex	No anal sex	No anilingus	Never	0	0	Never	Never	Never	0	0	0	0	0	0	0	0	0	0	0	0	0	0	0	0	0	0	0	Invalid or no test	Invalid or no test	Invalid or no test	Invalid or no test	Invalid or no test	Invalid or no test
30-49	Female	White	Some college or AA degree	Never been married	Only to mostly opposite	STI Diagnosed	Female	Unvaccinated	Smoker	Drinks alcohol	Did not answer	Deep kissing	Manual sex	Any sex	Vaginal sex	Oral sex	Anal sex	Anilingus	1	0	1	0	1	0	0	0	0	0	0	0	0	0	0	0	0	0	0	0	0	0	0	0	0	0	0	0	0	0	0
19-22	Female	Hispanic	High school or less	Never been married	Only to mostly opposite	STI Diagnosed	Female	Vaccinated	Never smoker	Did not answer	Did not answer	Deep kissing	Did not answer	Any sex	Vaginal sex	Oral sex	Anal sex	Did not answer	1	1	1	1	1	1	Invalid or no test	Invalid or no test	Invalid or no test	Invalid or no test	Invalid or no test	Invalid or no test	Invalid or no test	Invalid or no test	Invalid or no test	Invalid or no test	Invalid or no test	Invalid or no test	Invalid or no test	Invalid or no test	Invalid or no test	Invalid or no test	Invalid or no test	Invalid or no test	Invalid or no test	Invalid or no test	Invalid or no test	Invalid or no test	Invalid or no test	Invalid or no test	Invalid or no test
30-49	Female	White	High school or less	Married or living with partner	Only to mostly opposite	STI Diagnosed	Female	Unvaccinated	Smoker	Drinks alcohol	Smoker	Deep kissing	Manual sex	Any sex	Vaginal sex	Oral sex	Anal sex	No anilingus	1	1	1	1	0	1	0	0	0	0	0	0	0	0	0	0	0	0	0	0	0	0	0	0	0	0	0	0	0	0	0
50+	Female	White	College or postgraduate degree	Married or living with partner	Only to mostly opposite	No STI Diagnosed	Female	Unvaccinated	Never smoker	Does not drink alcohol	Never smoker	No deep kissing	No manual sex	Any sex	Vaginal sex	Oral sex	No anal sex	No anilingus	Never	1	1	1	1	Never	0	0	0	0	0	0	0	0	0	0	0	0	0	0	0	0	0	0	0	Invalid or no test	Invalid or no test	Invalid or no test	Invalid or no test	Invalid or no test	Invalid or no test
23-29	Female	Other/Multiracial/Did not Answer	College or postgraduate degree	Never been married	Only to mostly opposite	STI Diagnosed	Female	Vaccinated	Never smoker	Drinks alcohol	Former smoker	Deep kissing	Manual sex	Any sex	Vaginal sex	Oral sex	No anal sex	No anilingus	2-4	2-4	2-4	1	2-4	Never	Invalid or no test	Invalid or no test	Invalid or no test	Invalid or no test	Invalid or no test	Invalid or no test	Invalid or no test	Invalid or no test	Invalid or no test	Invalid or no test	Invalid or no test	Invalid or no test	Invalid or no test	Invalid or no test	Invalid or no test	Invalid or no test	Invalid or no test	Invalid or no test	Invalid or no test	Invalid or no test	Invalid or no test	Invalid or no test	Invalid or no test	Invalid or no test	Invalid or no test
30-49	Female	White	College or postgraduate degree	Never been married	Only to mostly opposite	No STI Diagnosed	Female	Vaccinated	Never smoker	Drinks alcohol	Never smoker	Deep kissing	Manual sex	Any sex	Vaginal sex	Oral sex	No anal sex	No anilingus	1	1	1	0	0	Never	0	0	0	0	0	0	0	0	0	0	0	0	0	0	0	0	0	0	0	Invalid or no test	Invalid or no test	Invalid or no test	Invalid or no test	Invalid or no test	Invalid or no test
19-22	Male	Asian	Some college or AA degree	Never been married	Only to mostly opposite	No STI Diagnosed	Uncircumcised	Did not answer	Never smoker	Drinks alcohol	Former smoker	Deep kissing	Manual sex	Any sex	Vaginal sex	Oral sex	No anal sex	No anilingus	5+	1	2-4	2-4	2-4	Never	0	0	0	0	0	0	0	0	0	0	0	0	0	0	0	0	0	0	0	Invalid or no test	Invalid or no test	Invalid or no test	Invalid or no test	Invalid or no test	Invalid or no test
19-22	Female	White	Some college or AA degree	Never been married	Equal to only same	No STI Diagnosed	Female	Unvaccinated	Never smoker	Does not drink alcohol	Never smoker	Deep kissing	Manual sex	Any sex	Vaginal sex	Oral sex	Anal sex	Anilingus	2-4	2-4	2-4	2-4	2-4	1	0	0	0	0	0	0	0	0	0	0	0	0	0	0	0	0	0	0	0	1	0	0	0	0	0
50+	Female	White	Did not Answer	Did not Answer	Only to mostly opposite	No STI Diagnosed	Female	Unvaccinated	Never smoker	Does not drink alcohol	Never smoker	Did not answer	Manual sex	Any sex	Vaginal sex	Oral sex	Anal sex	Anilingus	Did not answer	0	0	0	0	0	0	0	0	0	0	0	0	0	0	0	0	0	0	0	0	0	0	0	0	Invalid or no test	Invalid or no test	Invalid or no test	Invalid or no test	Invalid or no test	Invalid or no test
50+	Female	White	College or postgraduate degree	Married or living with partner	Only to mostly opposite	No STI Diagnosed	Female	Unvaccinated	Former smoker	Drinks alcohol	Former smoker	Deep kissing	Manual sex	Any sex	Vaginal sex	Oral sex	No anal sex	No anilingus	1	1	1	1	1	Never	0	0	0	0	0	0	0	0	0	0	0	0	0	0	0	0	0	0	0	1	0	0	0	0	0
23-29	Female	White	College or postgraduate degree	Never been married	Only to mostly opposite	No STI Diagnosed	Female	Vaccinated	Never smoker	Drinks alcohol	Never smoker	Deep kissing	Manual sex	Any sex	Vaginal sex	Oral sex	No anal sex	No anilingus	5+	2-4	1	2-4	2-4	Never	0	0	0	0	0	0	0	0	0	0	0	0	0	0	0	0	0	0	0	0	0	0	0	0	0
19-22	Male	Black	Some college or AA degree	Never been married	Only to mostly opposite	No STI Diagnosed	Circumcised	Unvaccinated	Never smoker	Drinks alcohol	Smoker	Deep kissing	Manual sex	Any sex	Vaginal sex	Oral sex	Anal sex	No anilingus	2-4	2-4	2-4	2-4	0	0	0	0	0	0	0	0	0	0	0	0	0	0	0	0	0	0	0	0	0	Invalid or no test	Invalid or no test	Invalid or no test	Invalid or no test	Invalid or no test	Invalid or no test
30-49	Female	Hispanic	College or postgraduate degree	Married or living with partner	Only to mostly opposite	No STI Diagnosed	Female	Unvaccinated	Never smoker	Drinks alcohol	Former smoker	Deep kissing	Manual sex	Any sex	Vaginal sex	Oral sex	No anal sex	No anilingus	1	1	1	1	1	Never	0	0	0	0	0	0	0	0	0	0	0	0	0	0	0	0	0	0	0	0	0	0	0	0	0
50+	Male	White	Some college or AA degree	Married or living with partner	Only to mostly opposite	No STI Diagnosed	Uncircumcised	Unvaccinated	Former smoker	Drinks alcohol	Former smoker	Deep kissing	Manual sex	Any sex	Vaginal sex	Oral sex	No anal sex	No anilingus	1	1	1	0	1	Never	0	0	0	0	0	0	0	0	0	0	0	0	0	0	0	0	0	0	0	Invalid or no test	Invalid or no test	Invalid or no test	Invalid or no test	Invalid or no test	Invalid or no test
30-49	Female	White	College or postgraduate degree	Never been married	Only to mostly opposite	No STI Diagnosed	Female	Unvaccinated	Never smoker	Drinks alcohol	Never smoker	Deep kissing	Manual sex	Any sex	Vaginal sex	Oral sex	No anal sex	No anilingus	0	0	0	0	0	Never	0	0	0	0	0	0	0	0	0	0	0	0	0	0	0	0	0	0	0	0	0	0	0	0	0
50+	Female	White	Some college or AA degree	Never been married	Only to mostly opposite	No STI Diagnosed	Female	Unvaccinated	Former smoker	Drinks alcohol	Former smoker	Deep kissing	Manual sex	Any sex	Vaginal sex	Oral sex	No anal sex	No anilingus	1	1	1	1	1	Never	0	0	0	0	0	0	0	0	0	0	0	0	0	0	0	0	0	0	0	Invalid or no test	Invalid or no test	Invalid or no test	Invalid or no test	Invalid or no test	Invalid or no test
30-49	Female	White	College or postgraduate degree	Married or living with partner	Only to mostly opposite	No STI Diagnosed	Female	Unvaccinated	Never smoker	Does not drink alcohol	Former smoker	Deep kissing	Manual sex	Any sex	Vaginal sex	Oral sex	Anal sex	Anilingus	1	1	1	1	1	1	0	0	0	0	0	0	0	0	0	0	0	0	0	0	0	0	0	0	0	0	0	0	0	0	0
30-49	Male	White	College or postgraduate degree	Married or living with partner	Only to mostly opposite	No STI Diagnosed	Circumcised	Unvaccinated	Never smoker	Drinks alcohol	Never smoker	Deep kissing	Manual sex	Any sex	Vaginal sex	Oral sex	Anal sex	Anilingus	1	1	1	1	1	0	0	0	0	0	0	0	0	0	0	0	0	0	0	0	0	0	0	0	0	Invalid or no test	Invalid or no test	Invalid or no test	Invalid or no test	Invalid or no test	Invalid or no test
19-22	Male	Black	High school or less	Never been married	Only to mostly opposite	No STI Diagnosed	Circumcised	Did not answer	Never smoker	Does not drink alcohol	Did not answer	Deep kissing	No manual sex	No sex	No vaginal sex	No oral sex	No anal sex	No anilingus	0	Never	Never	Never	Never	Never	0	0	0	0	0	0	0	0	0	0	0	0	0	0	0	0	0	0	0	Invalid or no test	Invalid or no test	Invalid or no test	Invalid or no test	Invalid or no test	Invalid or no test
50+	Male	Other/Multiracial/Did not Answer	College or postgraduate degree	Married or living with partner	Only to mostly opposite	No STI Diagnosed	Circumcised	Unvaccinated	Never smoker	Drinks alcohol	Never smoker	Deep kissing	Manual sex	Any sex	Vaginal sex	Oral sex	No anal sex	No anilingus	1	1	1	1	0	Never	0	0	0	0	0	0	0	0	0	0	0	0	0	0	0	0	0	0	0	Invalid or no test	Invalid or no test	Invalid or no test	Invalid or no test	Invalid or no test	Invalid or no test
50+	Male	White	College or postgraduate degree	Married or living with partner	Only to mostly opposite	No STI Diagnosed	Circumcised	Unvaccinated	Former smoker	Drinks alcohol	Former smoker	No deep kissing	Manual sex	Any sex	Vaginal sex	Oral sex	No anal sex	No anilingus	Never	1	1	0	0	Never	0	0	0	0	0	0	0	0	0	0	0	0	0	0	0	0	0	0	0	Invalid or no test	Invalid or no test	Invalid or no test	Invalid or no test	Invalid or no test	Invalid or no test
50+	Female	Black	Some college or AA degree	Separate/Divorced/Widowed	Only to mostly opposite	STI Diagnosed	Female	Unvaccinated	Former smoker	Does not drink alcohol	Former smoker	Deep kissing	No manual sex	Any sex	Vaginal sex	Oral sex	No anal sex	No anilingus	0	0	0	0	0	Never	0	0	0	0	0	0	0	0	0	0	0	0	0	0	0	0	0	0	0	Invalid or no test	Invalid or no test	Invalid or no test	Invalid or no test	Invalid or no test	Invalid or no test
23-29	Female	White	College or postgraduate degree	Married or living with partner	Only to mostly opposite	No STI Diagnosed	Female	Vaccinated	Never smoker	Drinks alcohol	Former smoker	Deep kissing	No manual sex	Any sex	Vaginal sex	Oral sex	No anal sex	No anilingus	1	1	1	1	0	Never	Invalid or no test	Invalid or no test	Invalid or no test	Invalid or no test	Invalid or no test	Invalid or no test	Invalid or no test	Invalid or no test	Invalid or no test	Invalid or no test	Invalid or no test	Invalid or no test	Invalid or no test	Invalid or no test	Invalid or no test	Invalid or no test	Invalid or no test	Invalid or no test	Invalid or no test	Invalid or no test	Invalid or no test	Invalid or no test	Invalid or no test	Invalid or no test	Invalid or no test
50+	Male	White	College or postgraduate degree	Separate/Divorced/Widowed	Only to mostly opposite	No STI Diagnosed	Uncircumcised	Unvaccinated	Never smoker	Drinks alcohol	Did not answer	Deep kissing	Manual sex	Any sex	Vaginal sex	Oral sex	No anal sex	No anilingus	5+	0	0	0	0	Never	1	0	0	0	0	0	0	0	0	0	0	0	0	1	0	0	0	0	0	Invalid or no test	Invalid or no test	Invalid or no test	Invalid or no test	Invalid or no test	Invalid or no test
19-22	Female	White	Some college or AA degree	Never been married	Only to mostly opposite	No STI Diagnosed	Female	Unvaccinated	Never smoker	Drinks alcohol	Former smoker	Deep kissing	Manual sex	Any sex	Vaginal sex	Oral sex	Anal sex	No anilingus	2-4	2-4	2-4	2-4	1	0	Invalid or no test	Invalid or no test	Invalid or no test	Invalid or no test	Invalid or no test	Invalid or no test	Invalid or no test	Invalid or no test	Invalid or no test	Invalid or no test	Invalid or no test	Invalid or no test	Invalid or no test	Invalid or no test	Invalid or no test	Invalid or no test	Invalid or no test	Invalid or no test	Invalid or no test	0	0	0	0	0	0
50+	Female	Black	College or postgraduate degree	Married or living with partner	Only to mostly opposite	No STI Diagnosed	Female	Unvaccinated	Never smoker	Does not drink alcohol	Never smoker	Deep kissing	Manual sex	Any sex	Vaginal sex	Oral sex	No anal sex	No anilingus	0	1	1	0	0	Never	0	0	0	0	0	0	0	0	0	0	0	0	0	0	0	0	0	0	0	1	1	0	0	0	0
30-49	Male	White	High school or less	Married or living with partner	Only to mostly opposite	No STI Diagnosed	Circumcised	Unvaccinated	Never smoker	Does not drink alcohol	Never smoker	Deep kissing	No manual sex	Any sex	Vaginal sex	No oral sex	No anal sex	No anilingus	1	1	1	Never	Never	Never	0	0	0	0	0	0	0	0	0	0	0	0	0	0	0	0	0	0	0	Invalid or no test	Invalid or no test	Invalid or no test	Invalid or no test	Invalid or no test	Invalid or no test
30-49	Male	Black	College or postgraduate degree	Never been married	Only to mostly opposite	No STI Diagnosed	Uncircumcised	Unvaccinated	Never smoker	Drinks alcohol	Former smoker	Deep kissing	No manual sex	Any sex	Vaginal sex	Oral sex	Anal sex	No anilingus	0	0	0	0	0	0	0	0	0	0	0	0	0	0	0	0	0	0	0	0	0	0	0	0	0	Invalid or no test	Invalid or no test	Invalid or no test	Invalid or no test	Invalid or no test	Invalid or no test
23-29	Male	Black	College or postgraduate degree	Never been married	Only to mostly opposite	No STI Diagnosed	Circumcised	Unvaccinated	Never smoker	Drinks alcohol	Never smoker	No deep kissing	No manual sex	No sex	No vaginal sex	No oral sex	No anal sex	No anilingus	Never	Never	Never	Never	Never	Never	0	0	0	0	0	0	0	0	0	0	0	0	0	0	0	0	0	0	0	Invalid or no test	Invalid or no test	Invalid or no test	Invalid or no test	Invalid or no test	Invalid or no test
23-29	Male	White	College or postgraduate degree	Married or living with partner	Equal to only same	No STI Diagnosed	Circumcised	Unvaccinated	Never smoker	Does not drink alcohol	Never smoker	Deep kissing	Manual sex	Any sex	Vaginal sex	Oral sex	Anal sex	No anilingus	1	1	1	1	0	0	0	0	0	0	0	0	0	0	0	0	0	0	0	0	0	0	0	0	0	Invalid or no test	Invalid or no test	Invalid or no test	Invalid or no test	Invalid or no test	Invalid or no test
50+	Female	White	College or postgraduate degree	Married or living with partner	Only to mostly opposite	No STI Diagnosed	Female	Unvaccinated	Former smoker	Drinks alcohol	Never smoker	Deep kissing	Manual sex	Any sex	Vaginal sex	Oral sex	Anal sex	No anilingus	1	1	1	1	0	0	0	0	0	0	0	0	0	0	0	0	0	0	0	0	0	0	0	0	0	Invalid or no test	Invalid or no test	Invalid or no test	Invalid or no test	Invalid or no test	Invalid or no test
50+	Female	White	College or postgraduate degree	Married or living with partner	Only to mostly opposite	No STI Diagnosed	Female	Unvaccinated	Former smoker	Drinks alcohol	Former smoker	Deep kissing	Manual sex	Any sex	Vaginal sex	Oral sex	No anal sex	No anilingus	1	0	0	0	0	Never	0	0	0	0	0	0	0	0	0	0	0	0	0	0	0	0	0	0	0	0	0	0	0	0	0
30-49	Male	White	Some college or AA degree	Never been married	Equal to only same	No STI Diagnosed	Circumcised	Unvaccinated	Never smoker	Does not drink alcohol	Never smoker	Deep kissing	Manual sex	Any sex	No vaginal sex	Oral sex	Anal sex	Anilingus	2-4	2-4	Never	2-4	2-4	2-4	0	0	0	0	0	0	0	0	0	0	0	0	0	0	0	0	0	0	0	Invalid or no test	Invalid or no test	Invalid or no test	Invalid or no test	Invalid or no test	Invalid or no test
50+	Male	Black	Some college or AA degree	Never been married	Only to mostly opposite	No STI Diagnosed	Uncircumcised	Unvaccinated	Smoker	Drinks alcohol	Former smoker	Deep kissing	Manual sex	Any sex	Vaginal sex	Oral sex	No anal sex	No anilingus	0	0	0	1	0	Never	Invalid or no test	Invalid or no test	Invalid or no test	Invalid or no test	Invalid or no test	Invalid or no test	Invalid or no test	Invalid or no test	Invalid or no test	Invalid or no test	Invalid or no test	Invalid or no test	Invalid or no test	Invalid or no test	Invalid or no test	Invalid or no test	Invalid or no test	Invalid or no test	Invalid or no test	Invalid or no test	Invalid or no test	Invalid or no test	Invalid or no test	Invalid or no test	Invalid or no test
50+	Female	White	College or postgraduate degree	Separate/Divorced/Widowed	Only to mostly opposite	STI Diagnosed	Female	Unvaccinated	Smoker	Does not drink alcohol	Former smoker	Deep kissing	Manual sex	Any sex	Vaginal sex	Oral sex	Did not answer	No anilingus	0	0	0	0	0	Did not answer	0	0	0	0	0	0	0	0	0	0	0	0	0	0	0	0	0	0	0	0	0	0	0	0	0
50+	Female	White	College or postgraduate degree	Separate/Divorced/Widowed	Only to mostly opposite	No STI Diagnosed	Female	Unvaccinated	Never smoker	Drinks alcohol	Former smoker	Deep kissing	Manual sex	Any sex	Vaginal sex	Oral sex	No anal sex	No anilingus	1	1	1	1	1	Never	0	0	0	0	0	0	0	0	0	0	0	0	0	0	0	0	0	0	0	0	0	0	0	0	0
30-49	Male	White	College or postgraduate degree	Married or living with partner	Only to mostly opposite	STI Diagnosed	Circumcised	Unvaccinated	Former smoker	Drinks alcohol	Former smoker	Deep kissing	Manual sex	Any sex	Vaginal sex	Oral sex	No anal sex	Anilingus	1	1	1	1	1	Never	1	0	0	0	0	0	0	0	0	0	0	0	0	1	0	0	0	0	0	Invalid or no test	Invalid or no test	Invalid or no test	Invalid or no test	Invalid or no test	Invalid or no test
30-49	Male	White	College or postgraduate degree	Married or living with partner	Only to mostly opposite	No STI Diagnosed	Circumcised	Unvaccinated	Former smoker	Drinks alcohol	Former smoker	Deep kissing	Manual sex	Any sex	Vaginal sex	Oral sex	Anal sex	Anilingus	1	1	1	1	1	0	0	0	0	0	0	0	0	0	0	0	0	0	0	0	0	0	0	0	0	Invalid or no test	Invalid or no test	Invalid or no test	Invalid or no test	Invalid or no test	Invalid or no test
19-22	Male	Black	Some college or AA degree	Never been married	Only to mostly opposite	No STI Diagnosed	Circumcised	Vaccinated	Never smoker	Drinks alcohol	Former smoker	Deep kissing	Manual sex	Any sex	Vaginal sex	Oral sex	No anal sex	Anilingus	1	1	1	1	1	Never	0	0	0	0	0	0	0	0	0	0	0	0	0	0	0	0	0	0	0	Invalid or no test	Invalid or no test	Invalid or no test	Invalid or no test	Invalid or no test	Invalid or no test
30-49	Female	White	College or postgraduate degree	Married or living with partner	Only to mostly opposite	No STI Diagnosed	Female	Unvaccinated	Never smoker	Drinks alcohol	Former smoker	Deep kissing	Manual sex	Any sex	Vaginal sex	Oral sex	No anal sex	No anilingus	1	1	1	1	1	Never	0	0	0	0	0	0	0	0	0	0	0	0	0	0	0	0	0	0	0	0	0	0	0	0	0
50+	Female	White	College or postgraduate degree	Never been married	Only to mostly opposite	No STI Diagnosed	Female	Unvaccinated	Never smoker	Does not drink alcohol	Never smoker	Deep kissing	Manual sex	Any sex	Vaginal sex	Oral sex	No anal sex	No anilingus	0	0	0	0	0	Never	0	0	0	0	0	0	0	0	0	0	0	0	0	0	0	0	0	0	0	Invalid or no test	Invalid or no test	Invalid or no test	Invalid or no test	Invalid or no test	Invalid or no test
50+	Male	White	College or postgraduate degree	Married or living with partner	Only to mostly opposite	No STI Diagnosed	Circumcised	Unvaccinated	Never smoker	Drinks alcohol	Never smoker	Deep kissing	Manual sex	Any sex	Vaginal sex	Oral sex	Anal sex	Anilingus	1	1	1	1	1	0	0	0	0	0	0	0	0	0	0	0	0	0	0	0	0	0	0	0	0	Invalid or no test	Invalid or no test	Invalid or no test	Invalid or no test	Invalid or no test	Invalid or no test
30-49	Female	White	College or postgraduate degree	Married or living with partner	Only to mostly opposite	No STI Diagnosed	Female	Unvaccinated	Former smoker	Does not drink alcohol	Former smoker	Deep kissing	Manual sex	Any sex	Vaginal sex	Oral sex	Anal sex	Anilingus	1	1	1	1	1	0	0	0	0	0	0	0	0	0	0	0	0	0	0	0	0	0	0	0	0	Invalid or no test	Invalid or no test	Invalid or no test	Invalid or no test	Invalid or no test	Invalid or no test
30-49	Female	White	College or postgraduate degree	Never been married	Other/Did not answer	STI Diagnosed	Female	Unvaccinated	Never smoker	Drinks alcohol	Former smoker	Deep kissing	Manual sex	Any sex	Vaginal sex	Oral sex	Anal sex	No anilingus	2-4	2-4	2-4	2-4	2-4	1	Invalid or no test	Invalid or no test	Invalid or no test	Invalid or no test	Invalid or no test	Invalid or no test	Invalid or no test	Invalid or no test	Invalid or no test	Invalid or no test	Invalid or no test	Invalid or no test	Invalid or no test	Invalid or no test	Invalid or no test	Invalid or no test	Invalid or no test	Invalid or no test	Invalid or no test	0	0	0	0	0	0
19-22	Female	White	Some college or AA degree	Never been married	Only to mostly opposite	No STI Diagnosed	Female	Unvaccinated	Never smoker	Drinks alcohol	Former smoker	Deep kissing	Manual sex	Any sex	Vaginal sex	Oral sex	Anal sex	No anilingus	5+	2-4	2-4	2-4	0	1	0	0	0	0	0	0	0	0	0	0	0	0	0	0	0	0	0	0	0	Invalid or no test	Invalid or no test	Invalid or no test	Invalid or no test	Invalid or no test	Invalid or no test
30-49	Male	White	College or postgraduate degree	Separate/Divorced/Widowed	Only to mostly opposite	No STI Diagnosed	Circumcised	Unvaccinated	Never smoker	Drinks alcohol	Former smoker	Deep kissing	Manual sex	Any sex	Vaginal sex	Oral sex	Anal sex	Anilingus	1	1	1	1	1	0	0	0	0	0	0	0	0	0	0	0	0	0	0	0	0	0	0	0	0	Invalid or no test	Invalid or no test	Invalid or no test	Invalid or no test	Invalid or no test	Invalid or no test
19-22	Female	Black	High school or less	Never been married	Only to mostly opposite	No STI Diagnosed	Female	Unvaccinated	Never smoker	Did not answer	Did not answer	Deep kissing	Manual sex	Any sex	Vaginal sex	Oral sex	No anal sex	No anilingus	0	1	1	0	0	Never	0	0	0	0	0	0	0	0	0	0	0	0	0	0	0	0	0	0	0	Invalid or no test	Invalid or no test	Invalid or no test	Invalid or no test	Invalid or no test	Invalid or no test
50+	Female	White	Some college or AA degree	Married or living with partner	Only to mostly opposite	No STI Diagnosed	Female	Vaccinated	Former smoker	Drinks alcohol	Former smoker	Deep kissing	Manual sex	Any sex	Vaginal sex	Oral sex	No anal sex	No anilingus	0	1	0	0	1	Never	0	0	0	0	0	0	0	0	0	0	0	0	0	0	0	0	0	0	0	0	0	0	0	0	0
50+	Female	White	College or postgraduate degree	Married or living with partner	Only to mostly opposite	No STI Diagnosed	Female	Unvaccinated	Never smoker	Does not drink alcohol	Former smoker	Deep kissing	Manual sex	Any sex	Vaginal sex	Oral sex	No anal sex	No anilingus	0	1	1	0	0	Never	Invalid or no test	Invalid or no test	Invalid or no test	Invalid or no test	Invalid or no test	Invalid or no test	Invalid or no test	Invalid or no test	Invalid or no test	Invalid or no test	Invalid or no test	Invalid or no test	Invalid or no test	Invalid or no test	Invalid or no test	Invalid or no test	Invalid or no test	Invalid or no test	Invalid or no test	0	0	0	0	0	0
50+	Male	Black	High school or less	Never been married	Only to mostly opposite	No STI Diagnosed	Circumcised	Unvaccinated	Smoker	Does not drink alcohol	Did not answer	Deep kissing	No manual sex	Any sex	Vaginal sex	No oral sex	No anal sex	No anilingus	0	1	1	Never	Never	Never	0	0	0	0	0	0	0	0	0	0	0	0	0	0	0	0	0	0	0	Invalid or no test	Invalid or no test	Invalid or no test	Invalid or no test	Invalid or no test	Invalid or no test
30-49	Male	White	College or postgraduate degree	Married or living with partner	Equal to only same	No STI Diagnosed	Uncircumcised	Unvaccinated	Never smoker	Does not drink alcohol	Former smoker	Deep kissing	Manual sex	Any sex	Vaginal sex	Oral sex	Anal sex	Anilingus	1	2-4	1	2-4	2-4	1	0	0	0	0	0	0	0	0	0	0	0	0	0	0	0	0	0	0	0	Invalid or no test	Invalid or no test	Invalid or no test	Invalid or no test	Invalid or no test	Invalid or no test
23-29	Female	White	Some college or AA degree	Never been married	Only to mostly opposite	No STI Diagnosed	Female	Vaccinated	Never smoker	Drinks alcohol	Never smoker	Deep kissing	Manual sex	Any sex	Vaginal sex	Oral sex	Anal sex	No anilingus	1	1	1	1	0	0	0	0	0	0	0	0	0	0	0	0	0	0	0	0	0	0	0	0	0	Invalid or no test	Invalid or no test	Invalid or no test	Invalid or no test	Invalid or no test	Invalid or no test
23-29	Female	White	College or postgraduate degree	Never been married	Only to mostly opposite	No STI Diagnosed	Female	Vaccinated	Never smoker	Drinks alcohol	Never smoker	Deep kissing	Manual sex	Any sex	Vaginal sex	Oral sex	No anal sex	No anilingus	2-4	1	1	2-4	1	Never	0	0	0	0	0	0	0	0	0	0	0	0	0	0	0	0	0	0	0	0	0	0	0	0	0
23-29	Female	Asian	College or postgraduate degree	Never been married	Only to mostly opposite	No STI Diagnosed	Female	Unvaccinated	Never smoker	Drinks alcohol	Never smoker	No deep kissing	No manual sex	No sex	No vaginal sex	No oral sex	No anal sex	No anilingus	Never	Never	Never	Never	Never	Never	0	0	0	0	0	0	0	0	0	0	0	0	0	0	0	0	0	0	0	Invalid or no test	Invalid or no test	Invalid or no test	Invalid or no test	Invalid or no test	Invalid or no test
23-29	Female	White	College or postgraduate degree	Never been married	Only to mostly opposite	No STI Diagnosed	Female	Vaccinated	Never smoker	Does not drink alcohol	Never smoker	Deep kissing	Manual sex	No sex	No vaginal sex	No oral sex	No anal sex	No anilingus	1	Never	Never	Never	Never	Never	0	0	0	0	0	0	0	0	0	0	0	0	0	0	0	0	0	0	0	Invalid or no test	Invalid or no test	Invalid or no test	Invalid or no test	Invalid or no test	Invalid or no test
30-49	Male	White	High school or less	Married or living with partner	Only to mostly opposite	No STI Diagnosed	Circumcised	Unvaccinated	Smoker	Drinks alcohol	Smoker	Deep kissing	Manual sex	Any sex	Vaginal sex	Oral sex	Anal sex	Anilingus	1	1	1	1	1	1	0	0	0	0	0	0	0	0	0	0	0	0	0	0	0	0	0	0	0	Invalid or no test	Invalid or no test	Invalid or no test	Invalid or no test	Invalid or no test	Invalid or no test
23-29	Female	White	College or postgraduate degree	Never been married	Only to mostly opposite	No STI Diagnosed	Female	Vaccinated	Never smoker	Drinks alcohol	Smoker	Deep kissing	Manual sex	Any sex	Vaginal sex	Oral sex	No anal sex	No anilingus	1	1	1	1	1	Never	0	0	0	0	0	0	0	0	0	0	0	0	0	0	0	0	0	0	0	0	0	0	0	0	0
23-29	Female	White	College or postgraduate degree	Never been married	Equal to only same	No STI Diagnosed	Female	Unvaccinated	Never smoker	Does not drink alcohol	Former smoker	Deep kissing	Manual sex	Any sex	Vaginal sex	Oral sex	Anal sex	Anilingus	1	1	0	1	0	1	Invalid or no test	Invalid or no test	Invalid or no test	Invalid or no test	Invalid or no test	Invalid or no test	Invalid or no test	Invalid or no test	Invalid or no test	Invalid or no test	Invalid or no test	Invalid or no test	Invalid or no test	Invalid or no test	Invalid or no test	Invalid or no test	Invalid or no test	Invalid or no test	Invalid or no test	Invalid or no test	Invalid or no test	Invalid or no test	Invalid or no test	Invalid or no test	Invalid or no test
50+	Male	White	College or postgraduate degree	Married or living with partner	Only to mostly opposite	No STI Diagnosed	Circumcised	Unvaccinated	Never smoker	Does not drink alcohol	Never smoker	No deep kissing	No manual sex	Any sex	Vaginal sex	Oral sex	Anal sex	Anilingus	Never	1	1	0	0	0	0	0	0	0	0	0	0	0	0	0	0	0	0	0	0	0	0	0	0	Invalid or no test	Invalid or no test	Invalid or no test	Invalid or no test	Invalid or no test	Invalid or no test
23-29	Female	Asian	College or postgraduate degree	Never been married	Only to mostly opposite	No STI Diagnosed	Female	Vaccinated	Never smoker	Does not drink alcohol	Never smoker	Deep kissing	Manual sex	Any sex	Vaginal sex	Oral sex	No anal sex	No anilingus	1	1	1	1	1	Never	0	0	0	0	0	0	0	0	0	0	0	0	0	0	0	0	0	0	0	0	0	0	0	0	0
50+	Male	White	Some college or AA degree	Married or living with partner	Only to mostly opposite	No STI Diagnosed	Uncircumcised	Unvaccinated	Never smoker	Does not drink alcohol	Never smoker	No deep kissing	No manual sex	Any sex	No vaginal sex	No oral sex	No anal sex	No anilingus	Never	1	Never	Never	Never	Never	0	0	0	0	0	0	0	0	0	0	0	0	0	0	0	0	0	0	0	Invalid or no test	Invalid or no test	Invalid or no test	Invalid or no test	Invalid or no test	Invalid or no test
23-29	Female	White	College or postgraduate degree	Never been married	Only to mostly opposite	No STI Diagnosed	Female	Vaccinated	Never smoker	Drinks alcohol	Former smoker	Deep kissing	Manual sex	Any sex	Vaginal sex	Oral sex	Anal sex	No anilingus	1	1	1	1	1	1	0	0	0	0	0	0	0	0	0	0	0	0	0	0	0	0	0	0	0	Invalid or no test	Invalid or no test	Invalid or no test	Invalid or no test	Invalid or no test	Invalid or no test
30-49	Male	Black	High school or less	Separate/Divorced/Widowed	Only to mostly opposite	No STI Diagnosed	Circumcised	Unvaccinated	Smoker	Does not drink alcohol	Former smoker	Deep kissing	Manual sex	Any sex	Vaginal sex	Oral sex	Anal sex	No anilingus	1	2-4	1	2-4	1	0	0	0	0	0	0	0	0	0	0	0	0	0	0	0	0	0	0	0	0	Invalid or no test	Invalid or no test	Invalid or no test	Invalid or no test	Invalid or no test	Invalid or no test
30-49	Female	Other/Multiracial/Did not Answer	College or postgraduate degree	Married or living with partner	Only to mostly opposite	No STI Diagnosed	Female	Unvaccinated	Former smoker	Drinks alcohol	Former smoker	Deep kissing	Manual sex	Any sex	Vaginal sex	Oral sex	Anal sex	No anilingus	1	1	1	1	1	0	0	0	0	0	0	0	0	0	0	0	0	0	0	0	0	0	0	0	0	0	0	0	0	0	0
50+	Male	Other/Multiracial/Did not Answer	College or postgraduate degree	Married or living with partner	Only to mostly opposite	No STI Diagnosed	Circumcised	Unvaccinated	Never smoker	Drinks alcohol	Never smoker	Deep kissing	Manual sex	Any sex	Vaginal sex	No oral sex	No anal sex	No anilingus	1	2-4	1	Never	Never	Never	0	0	0	0	0	0	0	0	0	0	0	0	0	0	0	0	0	0	0	Invalid or no test	Invalid or no test	Invalid or no test	Invalid or no test	Invalid or no test	Invalid or no test
30-49	Male	Black	High school or less	Never been married	Equal to only same	STI Diagnosed	Circumcised	Unvaccinated	Never smoker	Drinks alcohol	Smoker	No deep kissing	Manual sex	Any sex	Vaginal sex	Oral sex	Anal sex	Anilingus	Never	2-4	0	2-4	5+	2-4	0	0	0	0	0	0	0	0	0	0	0	0	0	0	0	0	0	0	0	Invalid or no test	Invalid or no test	Invalid or no test	Invalid or no test	Invalid or no test	Invalid or no test
50+	Female	White	College or postgraduate degree	Never been married	Only to mostly opposite	No STI Diagnosed	Female	Unvaccinated	Former smoker	Drinks alcohol	Did not answer	Deep kissing	No manual sex	Any sex	Vaginal sex	Oral sex	No anal sex	No anilingus	0	0	0	0	0	Never	1	0	0	0	0	0	0	0	0	0	0	0	0	0	0	0	0	1	0	0	0	0	0	0	0
23-29	Female	Other/Multiracial/Did not Answer	College or postgraduate degree	Married or living with partner	Only to mostly opposite	No STI Diagnosed	Female	Unvaccinated	Never smoker	Drinks alcohol	Never smoker	Deep kissing	Did not answer	Any sex	Vaginal sex	Oral sex	No anal sex	Did not answer	1	1	1	0	1	Never	0	0	0	0	0	0	0	0	0	0	0	0	0	0	0	0	0	0	0	Invalid or no test	Invalid or no test	Invalid or no test	Invalid or no test	Invalid or no test	Invalid or no test
23-29	Male	White	College or postgraduate degree	Married or living with partner	Only to mostly opposite	No STI Diagnosed	Circumcised	Unvaccinated	Never smoker	Drinks alcohol	Former smoker	Deep kissing	Manual sex	Any sex	Vaginal sex	Oral sex	Anal sex	No anilingus	2-4	1	1	1	1	1	0	0	0	0	0	0	0	0	0	0	0	0	0	0	0	0	0	0	0	Invalid or no test	Invalid or no test	Invalid or no test	Invalid or no test	Invalid or no test	Invalid or no test
30-49	Male	White	College or postgraduate degree	Never been married	Only to mostly opposite	No STI Diagnosed	Circumcised	Unvaccinated	Smoker	Drinks alcohol	Smoker	Deep kissing	Manual sex	Any sex	Vaginal sex	Oral sex	No anal sex	No anilingus	0	0	0	0	0	Never	0	0	0	0	0	0	0	0	0	0	0	0	0	0	0	0	0	0	0	Invalid or no test	Invalid or no test	Invalid or no test	Invalid or no test	Invalid or no test	Invalid or no test
30-49	Male	Other/Multiracial/Did not Answer	College or postgraduate degree	Married or living with partner	Only to mostly opposite	No STI Diagnosed	Circumcised	Unvaccinated	Former smoker	Drinks alcohol	Former smoker	Deep kissing	Manual sex	Any sex	Vaginal sex	Oral sex	No anal sex	No anilingus	1	1	1	1	1	Never	0	0	0	0	0	0	0	0	0	0	0	0	0	0	0	0	0	0	0	Invalid or no test	Invalid or no test	Invalid or no test	Invalid or no test	Invalid or no test	Invalid or no test
23-29	Male	White	College or postgraduate degree	Never been married	Only to mostly opposite	No STI Diagnosed	Circumcised	Vaccinated	Never smoker	Drinks alcohol	Former smoker	Deep kissing	No manual sex	No sex	No vaginal sex	No oral sex	No anal sex	No anilingus	0	Never	Never	Never	Never	Never	0	0	0	0	0	0	0	0	0	0	0	0	0	0	0	0	0	0	0	Invalid or no test	Invalid or no test	Invalid or no test	Invalid or no test	Invalid or no test	Invalid or no test
23-29	Female	Asian	High school or less	Never been married	Only to mostly opposite	No STI Diagnosed	Female	Unvaccinated	Never smoker	Drinks alcohol	Former smoker	Deep kissing	Manual sex	Any sex	Vaginal sex	Oral sex	No anal sex	No anilingus	2-4	1	1	1	0	Never	0	0	0	0	0	0	0	0	0	0	0	0	0	0	0	0	0	0	0	Invalid or no test	Invalid or no test	Invalid or no test	Invalid or no test	Invalid or no test	Invalid or no test
50+	Male	White	College or postgraduate degree	Never been married	Only to mostly opposite	No STI Diagnosed	Circumcised	Unvaccinated	Former smoker	Drinks alcohol	Former smoker	Deep kissing	Manual sex	Any sex	Vaginal sex	Oral sex	Anal sex	No anilingus	0	0	0	0	0	0	1	0	1	0	0	0	0	0	0	0	0	0	0	0	0	0	0	0	0	Invalid or no test	Invalid or no test	Invalid or no test	Invalid or no test	Invalid or no test	Invalid or no test
19-22	Female	Asian	Some college or AA degree	Never been married	Only to mostly opposite	No STI Diagnosed	Female	Unvaccinated	Never smoker	Does not drink alcohol	Former smoker	Deep kissing	Manual sex	Any sex	Vaginal sex	Oral sex	No anal sex	No anilingus	5+	2-4	2-4	2-4	2-4	Never	0	0	0	0	0	0	0	0	0	0	0	0	0	0	0	0	0	0	0	1	0	0	0	0	0
50+	Female	White	Some college or AA degree	Married or living with partner	Equal to only same	No STI Diagnosed	Female	Unvaccinated	Former smoker	Does not drink alcohol	Never smoker	No deep kissing	No manual sex	No sex	No vaginal sex	No oral sex	No anal sex	No anilingus	Never	Never	Never	Never	Never	Never	Invalid or no test	Invalid or no test	Invalid or no test	Invalid or no test	Invalid or no test	Invalid or no test	Invalid or no test	Invalid or no test	Invalid or no test	Invalid or no test	Invalid or no test	Invalid or no test	Invalid or no test	Invalid or no test	Invalid or no test	Invalid or no test	Invalid or no test	Invalid or no test	Invalid or no test	0	0	0	0	0	0
50+	Male	Black	College or postgraduate degree	Married or living with partner	Only to mostly opposite	No STI Diagnosed	Uncircumcised	Unvaccinated	Never smoker	Does not drink alcohol	Never smoker	Deep kissing	Did not answer	Any sex	Did not answer	Did not answer	Did not answer	No anilingus	1	1	Did not answer	Did not answer	Did not answer	Did not answer	Invalid or no test	Invalid or no test	Invalid or no test	Invalid or no test	Invalid or no test	Invalid or no test	Invalid or no test	Invalid or no test	Invalid or no test	Invalid or no test	Invalid or no test	Invalid or no test	Invalid or no test	Invalid or no test	Invalid or no test	Invalid or no test	Invalid or no test	Invalid or no test	Invalid or no test	Invalid or no test	Invalid or no test	Invalid or no test	Invalid or no test	Invalid or no test	Invalid or no test
30-49	Female	White	College or postgraduate degree	Married or living with partner	Only to mostly opposite	STI Diagnosed	Female	Unvaccinated	Former smoker	Drinks alcohol	Former smoker	Deep kissing	Manual sex	Any sex	Vaginal sex	Oral sex	Anal sex	Anilingus	1	1	1	1	1	0	0	0	0	0	0	0	0	0	0	0	0	0	0	0	0	0	0	0	0	0	0	0	0	0	0
19-22	Female	White	Some college or AA degree	Never been married	Only to mostly opposite	No STI Diagnosed	Female	Vaccinated	Former smoker	Drinks alcohol	Former smoker	Deep kissing	Manual sex	Any sex	Vaginal sex	Oral sex	Anal sex	Anilingus	5+	2-4	2-4	2-4	2-4	1	1	0	0	0	0	0	0	0	0	0	0	0	0	0	0	0	1	0	0	Invalid or no test	Invalid or no test	Invalid or no test	Invalid or no test	Invalid or no test	Invalid or no test
23-29	Female	White	College or postgraduate degree	Never been married	Only to mostly opposite	No STI Diagnosed	Female	Vaccinated	Never smoker	Drinks alcohol	Never smoker	Deep kissing	No manual sex	No sex	No vaginal sex	No oral sex	No anal sex	No anilingus	0	Never	Never	Never	Never	Never	0	0	0	0	0	0	0	0	0	0	0	0	0	0	0	0	0	0	0	0	0	0	0	0	0
30-49	Female	White	College or postgraduate degree	Married or living with partner	Only to mostly opposite	No STI Diagnosed	Female	Unvaccinated	Never smoker	Drinks alcohol	Never smoker	Deep kissing	Manual sex	Any sex	Vaginal sex	Oral sex	No anal sex	No anilingus	1	1	1	0	0	Never	0	0	0	0	0	0	0	0	0	0	0	0	0	0	0	0	0	0	0	0	0	0	0	0	0
23-29	Female	White	College or postgraduate degree	Never been married	Only to mostly opposite	No STI Diagnosed	Female	Vaccinated	Never smoker	Drinks alcohol	Former smoker	Deep kissing	Manual sex	Any sex	Vaginal sex	Oral sex	Anal sex	Anilingus	2-4	1	0	1	1	0	0	0	0	0	0	0	0	0	0	0	0	0	0	0	0	0	0	0	0	0	0	0	0	0	0
50+	Female	White	College or postgraduate degree	Married or living with partner	Only to mostly opposite	STI Diagnosed	Female	Unvaccinated	Never smoker	Drinks alcohol	Former smoker	Deep kissing	Manual sex	Any sex	Vaginal sex	Oral sex	Anal sex	No anilingus	1	1	1	1	1	0	0	0	0	0	0	0	0	0	0	0	0	0	0	0	0	0	0	0	0	0	0	0	0	0	0
50+	Female	White	College or postgraduate degree	Separate/Divorced/Widowed	Only to mostly opposite	No STI Diagnosed	Female	Unvaccinated	Never smoker	Drinks alcohol	Smoker	Deep kissing	Manual sex	Any sex	Vaginal sex	Oral sex	No anal sex	No anilingus	1	1	1	1	1	Never	0	0	0	0	0	0	0	0	0	0	0	0	0	0	0	0	0	0	0	0	0	0	0	0	0
23-29	Male	Asian	College or postgraduate degree	Never been married	Only to mostly opposite	No STI Diagnosed	Uncircumcised	Unvaccinated	Never smoker	Drinks alcohol	Never smoker	Deep kissing	Manual sex	Any sex	Vaginal sex	Oral sex	No anal sex	No anilingus	1	1	1	1	1	Never	0	0	0	0	0	0	0	0	0	0	0	0	0	0	0	0	0	0	0	Invalid or no test	Invalid or no test	Invalid or no test	Invalid or no test	Invalid or no test	Invalid or no test
19-22	Female	White	Some college or AA degree	Never been married	Only to mostly opposite	No STI Diagnosed	Female	Vaccinated	Never smoker	Does not drink alcohol	Never smoker	No deep kissing	No manual sex	No sex	No vaginal sex	No oral sex	No anal sex	No anilingus	Never	Never	Never	Never	Never	Never	Invalid or no test	Invalid or no test	Invalid or no test	Invalid or no test	Invalid or no test	Invalid or no test	Invalid or no test	Invalid or no test	Invalid or no test	Invalid or no test	Invalid or no test	Invalid or no test	Invalid or no test	Invalid or no test	Invalid or no test	Invalid or no test	Invalid or no test	Invalid or no test	Invalid or no test	0	0	0	0	0	0
23-29	Male	Other/Multiracial/Did not Answer	College or postgraduate degree	Married or living with partner	Only to mostly opposite	No STI Diagnosed	Uncircumcised	Unvaccinated	Former smoker	Drinks alcohol	Former smoker	Deep kissing	Manual sex	Any sex	Vaginal sex	Oral sex	No anal sex	No anilingus	1	1	1	1	1	Never	0	0	0	0	0	0	0	0	0	0	0	0	0	0	0	0	0	0	0	Invalid or no test	Invalid or no test	Invalid or no test	Invalid or no test	Invalid or no test	Invalid or no test
23-29	Male	Black	Some college or AA degree	Married or living with partner	Only to mostly opposite	No STI Diagnosed	Circumcised	Unvaccinated	Smoker	Drinks alcohol	Did not answer	Deep kissing	Manual sex	Any sex	Vaginal sex	Oral sex	No anal sex	No anilingus	1	1	1	1	0	Never	0	0	0	0	0	0	0	0	0	0	0	0	0	0	0	0	0	0	0	Invalid or no test	Invalid or no test	Invalid or no test	Invalid or no test	Invalid or no test	Invalid or no test
23-29	Female	Asian	High school or less	Never been married	Only to mostly opposite	No STI Diagnosed	Female	Vaccinated	Former smoker	Drinks alcohol	Former smoker	Deep kissing	Manual sex	Any sex	Vaginal sex	Oral sex	No anal sex	Anilingus	1	1	1	1	1	Never	0	0	0	0	0	0	0	0	0	0	0	0	0	0	0	0	0	0	0	Invalid or no test	Invalid or no test	Invalid or no test	Invalid or no test	Invalid or no test	Invalid or no test
19-22	Male	Asian	Some college or AA degree	Never been married	Only to mostly opposite	No STI Diagnosed	Circumcised	Unvaccinated	Former smoker	Drinks alcohol	Smoker	Deep kissing	Manual sex	Any sex	Vaginal sex	Oral sex	No anal sex	No anilingus	1	1	1	1	1	Never	Invalid or no test	Invalid or no test	Invalid or no test	Invalid or no test	Invalid or no test	Invalid or no test	Invalid or no test	Invalid or no test	Invalid or no test	Invalid or no test	Invalid or no test	Invalid or no test	Invalid or no test	Invalid or no test	Invalid or no test	Invalid or no test	Invalid or no test	Invalid or no test	Invalid or no test	Invalid or no test	Invalid or no test	Invalid or no test	Invalid or no test	Invalid or no test	Invalid or no test
30-49	Female	White	Some college or AA degree	Never been married	Only to mostly opposite	No STI Diagnosed	Female	Unvaccinated	Never smoker	Drinks alcohol	Smoker	Deep kissing	Manual sex	Any sex	Vaginal sex	Oral sex	Anal sex	Anilingus	2-4	2-4	2-4	1	0	0	0	0	0	0	0	0	0	0	0	0	0	0	0	0	0	0	0	0	0	Invalid or no test	Invalid or no test	Invalid or no test	Invalid or no test	Invalid or no test	Invalid or no test
23-29	Female	White	College or postgraduate degree	Never been married	Only to mostly opposite	STI Diagnosed	Female	Unvaccinated	Former smoker	Drinks alcohol	Smoker	Deep kissing	Did not answer	Any sex	Vaginal sex	Oral sex	Anal sex	No anilingus	2-4	1	1	1	1	1	0	0	0	0	0	0	0	0	0	0	0	0	0	0	0	0	0	0	0	0	0	0	0	0	0
50+	Female	Black	Some college or AA degree	Separate/Divorced/Widowed	Only to mostly opposite	No STI Diagnosed	Female	Unvaccinated	Former smoker	Drinks alcohol	Former smoker	Deep kissing	Manual sex	Any sex	Vaginal sex	Oral sex	Anal sex	No anilingus	0	0	0	0	0	0	0	0	0	0	0	0	0	0	0	0	0	0	0	0	0	0	0	0	0	0	0	0	0	0	0
30-49	Female	Black	Some college or AA degree	Never been married	Equal to only same	STI Diagnosed	Female	Unvaccinated	Never smoker	Drinks alcohol	Never smoker	Deep kissing	Manual sex	Any sex	Vaginal sex	Oral sex	Anal sex	Anilingus	2-4	2-4	2-4	2-4	2-4	2-4	0	0	0	0	0	0	0	0	0	0	0	0	0	0	0	0	0	0	0	Invalid or no test	Invalid or no test	Invalid or no test	Invalid or no test	Invalid or no test	Invalid or no test
19-22	Male	White	High school or less	Never been married	Only to mostly opposite	No STI Diagnosed	Circumcised	Unvaccinated	Never smoker	Drinks alcohol	Former smoker	Deep kissing	Manual sex	No sex	No vaginal sex	No oral sex	No anal sex	No anilingus	0	Never	Never	Never	Never	Never	0	0	0	0	0	0	0	0	0	0	0	0	0	0	0	0	0	0	0	Invalid or no test	Invalid or no test	Invalid or no test	Invalid or no test	Invalid or no test	Invalid or no test
18	Female	Asian	Some college or AA degree	Never been married	Only to mostly opposite	No STI Diagnosed	Female	Vaccinated	Never smoker	Drinks alcohol	Never smoker	Deep kissing	Manual sex	Any sex	Vaginal sex	Oral sex	No anal sex	No anilingus	5+	5+	5+	5+	5+	Never	0	0	0	0	0	0	0	0	0	0	0	0	0	0	0	0	0	0	0	Invalid or no test	Invalid or no test	Invalid or no test	Invalid or no test	Invalid or no test	Invalid or no test
18	Male	White	Some college or AA degree	Never been married	Only to mostly opposite	No STI Diagnosed	Circumcised	Vaccinated	Never smoker	Drinks alcohol	Never smoker	No deep kissing	No manual sex	No sex	No vaginal sex	No oral sex	No anal sex	No anilingus	Never	Never	Never	Never	Never	Never	0	0	0	0	0	0	0	0	0	0	0	0	0	0	0	0	0	0	0	Invalid or no test	Invalid or no test	Invalid or no test	Invalid or no test	Invalid or no test	Invalid or no test
18	Female	Asian	Some college or AA degree	Never been married	Only to mostly opposite	No STI Diagnosed	Female	Vaccinated	Never smoker	Does not drink alcohol	Never smoker	No deep kissing	No manual sex	No sex	No vaginal sex	No oral sex	No anal sex	No anilingus	Never	Never	Never	Never	Never	Never	0	0	0	0	0	0	0	0	0	0	0	0	0	0	0	0	0	0	0	Invalid or no test	Invalid or no test	Invalid or no test	Invalid or no test	Invalid or no test	Invalid or no test
18	Male	Other/Multiracial/Did not Answer	High school or less	Never been married	Only to mostly opposite	No STI Diagnosed	Circumcised	Vaccinated	Never smoker	Drinks alcohol	Did not answer	Deep kissing	Did not answer	Did not answer	Did not answer	Did not answer	Did not answer	Did not answer	5+	Did not answer	Did not answer	Did not answer	Did not answer	Did not answer	0	0	0	0	0	0	0	0	0	0	0	0	0	0	0	0	0	0	0	Invalid or no test	Invalid or no test	Invalid or no test	Invalid or no test	Invalid or no test	Invalid or no test
18	Female	Other/Multiracial/Did not Answer	Some college or AA degree	Never been married	Equal to only same	No STI Diagnosed	Female	Unvaccinated	Never smoker	Does not drink alcohol	Never smoker	Deep kissing	Manual sex	Any sex	No vaginal sex	Oral sex	No anal sex	No anilingus	1	1	Never	1	1	Never	0	0	0	0	0	0	0	0	0	0	0	0	0	0	0	0	0	0	0	Invalid or no test	Invalid or no test	Invalid or no test	Invalid or no test	Invalid or no test	Invalid or no test
18	Female	White	High school or less	Never been married	Only to mostly opposite	No STI Diagnosed	Female	Vaccinated	Former smoker	Drinks alcohol	Former smoker	Deep kissing	Manual sex	Any sex	Vaginal sex	Oral sex	No anal sex	No anilingus	2-4	1	1	1	1	Never	0	0	0	0	0	0	0	0	0	0	0	0	0	0	0	0	0	0	0	0	0	0	0	0	0
18	Male	Other/Multiracial/Did not Answer	High school or less	Never been married	Equal to only same	No STI Diagnosed	Circumcised	Unvaccinated	Smoker	Drinks alcohol	Smoker	Deep kissing	Manual sex	Any sex	Vaginal sex	Oral sex	Anal sex	Anilingus	5+	2-4	0	2-4	2-4	1	0	0	0	0	0	0	0	0	0	0	0	0	0	0	0	0	0	0	0	Invalid or no test	Invalid or no test	Invalid or no test	Invalid or no test	Invalid or no test	Invalid or no test
18	Female	Asian	Some college or AA degree	Never been married	Equal to only same	No STI Diagnosed	Female	Vaccinated	Never smoker	Drinks alcohol	Never smoker	Deep kissing	No manual sex	Any sex	Vaginal sex	Oral sex	No anal sex	No anilingus	1	0	1	0	0	Never	0	0	0	0	0	0	0	0	0	0	0	0	0	0	0	0	0	0	0	Invalid or no test	Invalid or no test	Invalid or no test	Invalid or no test	Invalid or no test	Invalid or no test
19-22	Male	Asian	High school or less	Never been married	Only to mostly opposite	No STI Diagnosed	Circumcised	Unvaccinated	Never smoker	Does not drink alcohol	Never smoker	Deep kissing	No manual sex	No sex	No vaginal sex	No oral sex	No anal sex	No anilingus	0	Never	Never	Never	Never	Never	0	0	0	0	0	0	0	0	0	0	0	0	0	0	0	0	0	0	0	Invalid or no test	Invalid or no test	Invalid or no test	Invalid or no test	Invalid or no test	Invalid or no test
19-22	Male	Asian	Some college or AA degree	Never been married	Only to mostly opposite	No STI Diagnosed	Uncircumcised	Vaccinated	Former smoker	Drinks alcohol	Smoker	Deep kissing	No manual sex	No sex	No vaginal sex	No oral sex	No anal sex	No anilingus	1	Never	Never	Never	Never	Never	0	0	0	0	0	0	0	0	0	0	0	0	0	0	0	0	0	0	0	Invalid or no test	Invalid or no test	Invalid or no test	Invalid or no test	Invalid or no test	Invalid or no test
18	Female	White	High school or less	Never been married	Equal to only same	No STI Diagnosed	Female	Vaccinated	Never smoker	Does not drink alcohol	Never smoker	Deep kissing	Manual sex	Any sex	Vaginal sex	Oral sex	No anal sex	No anilingus	1	1	1	1	1	Never	0	0	0	0	0	0	0	0	0	0	0	0	0	0	0	0	0	0	0	Invalid or no test	Invalid or no test	Invalid or no test	Invalid or no test	Invalid or no test	Invalid or no test
18	Male	Asian	High school or less	Never been married	Only to mostly opposite	No STI Diagnosed	Uncircumcised	Vaccinated	Never smoker	Drinks alcohol	Former smoker	No deep kissing	No manual sex	No sex	No vaginal sex	No oral sex	No anal sex	No anilingus	Never	Never	Never	Never	Never	Never	0	0	0	0	0	0	0	0	0	0	0	0	0	0	0	0	0	0	0	Invalid or no test	Invalid or no test	Invalid or no test	Invalid or no test	Invalid or no test	Invalid or no test
19-22	Male	Other/Multiracial/Did not Answer	High school or less	Never been married	Only to mostly opposite	No STI Diagnosed	Circumcised	Vaccinated	Never smoker	Drinks alcohol	Smoker	Deep kissing	Manual sex	Any sex	Vaginal sex	Oral sex	No anal sex	No anilingus	5+	2-4	2-4	2-4	0	Never	0	0	0	0	0	0	0	0	0	0	0	0	0	0	0	0	0	0	0	Invalid or no test	Invalid or no test	Invalid or no test	Invalid or no test	Invalid or no test	Invalid or no test
18	Male	White	High school or less	Never been married	Equal to only same	No STI Diagnosed	Circumcised	Vaccinated	Never smoker	Drinks alcohol	Never smoker	Deep kissing	Manual sex	Any sex	No vaginal sex	Oral sex	Anal sex	Anilingus	5+	5+	Never	5+	5+	2-4	0	0	0	0	0	0	0	0	0	0	0	0	0	0	0	0	0	0	0	Invalid or no test	Invalid or no test	Invalid or no test	Invalid or no test	Invalid or no test	Invalid or no test
18	Male	Asian	High school or less	Never been married	Only to mostly opposite	No STI Diagnosed	Uncircumcised	Did not answer	Never smoker	Does not drink alcohol	Never smoker	Deep kissing	Manual sex	No sex	No vaginal sex	No oral sex	No anal sex	No anilingus	1	Never	Never	Never	Never	Never	Invalid or no test	Invalid or no test	Invalid or no test	Invalid or no test	Invalid or no test	Invalid or no test	Invalid or no test	Invalid or no test	Invalid or no test	Invalid or no test	Invalid or no test	Invalid or no test	Invalid or no test	Invalid or no test	Invalid or no test	Invalid or no test	Invalid or no test	Invalid or no test	Invalid or no test	Invalid or no test	Invalid or no test	Invalid or no test	Invalid or no test	Invalid or no test	Invalid or no test
19-22	Female	White	Some college or AA degree	Never been married	Only to mostly opposite	No STI Diagnosed	Female	Vaccinated	Never smoker	Drinks alcohol	Smoker	Deep kissing	Manual sex	Any sex	Vaginal sex	Oral sex	No anal sex	No anilingus	5+	5+	5+	5+	5+	Never	0	0	0	0	0	0	0	0	0	0	0	0	0	0	0	0	0	0	0	Invalid or no test	Invalid or no test	Invalid or no test	Invalid or no test	Invalid or no test	Invalid or no test
19-22	Male	White	High school or less	Never been married	Only to mostly opposite	No STI Diagnosed	Circumcised	Vaccinated	Former smoker	Drinks alcohol	Former smoker	Deep kissing	Manual sex	Any sex	Vaginal sex	Oral sex	No anal sex	No anilingus	5+	2-4	2-4	5+	2-4	Never	0	0	0	0	0	0	0	0	0	0	0	0	0	0	0	0	0	0	0	Invalid or no test	Invalid or no test	Invalid or no test	Invalid or no test	Invalid or no test	Invalid or no test
19-22	Female	White	Some college or AA degree	Never been married	Only to mostly opposite	No STI Diagnosed	Female	Unvaccinated	Never smoker	Did not answer	Never smoker	Deep kissing	No manual sex	No sex	No vaginal sex	No oral sex	No anal sex	No anilingus	1	Never	Never	Never	Never	Never	1	0	0	0	0	0	0	0	0	0	0	0	0	1	0	0	0	1	0	0	0	0	0	0	0
18	Female	White	High school or less	Never been married	Only to mostly opposite	No STI Diagnosed	Female	Vaccinated	Never smoker	Drinks alcohol	Never smoker	Deep kissing	Manual sex	Any sex	Vaginal sex	Oral sex	No anal sex	No anilingus	2-4	2-4	2-4	2-4	2-4	Never	0	0	0	0	0	0	0	0	0	0	0	0	0	0	0	0	0	0	0	Invalid or no test	Invalid or no test	Invalid or no test	Invalid or no test	Invalid or no test	Invalid or no test
19-22	Female	White	Some college or AA degree	Never been married	Only to mostly opposite	No STI Diagnosed	Female	Unvaccinated	Never smoker	Drinks alcohol	Former smoker	Deep kissing	No manual sex	No sex	No vaginal sex	No oral sex	No anal sex	No anilingus	1	Never	Never	Never	Never	Never	0	0	0	0	0	0	0	0	0	0	0	0	0	0	0	0	0	0	0	Invalid or no test	Invalid or no test	Invalid or no test	Invalid or no test	Invalid or no test	Invalid or no test
19-22	Female	White	High school or less	Never been married	Only to mostly opposite	No STI Diagnosed	Female	Unvaccinated	Never smoker	Drinks alcohol	Former smoker	Deep kissing	Manual sex	Any sex	Vaginal sex	Oral sex	No anal sex	No anilingus	1	1	1	1	1	Never	1	0	0	0	0	0	0	0	0	0	0	0	0	0	0	0	0	1	1	0	0	0	0	0	0
18	Female	White	Some college or AA degree	Never been married	Only to mostly opposite	No STI Diagnosed	Female	Unvaccinated	Never smoker	Drinks alcohol	Never smoker	Deep kissing	Manual sex	Any sex	No vaginal sex	Oral sex	No anal sex	No anilingus	2-4	1	Never	2-4	2-4	Never	Invalid or no test	Invalid or no test	Invalid or no test	Invalid or no test	Invalid or no test	Invalid or no test	Invalid or no test	Invalid or no test	Invalid or no test	Invalid or no test	Invalid or no test	Invalid or no test	Invalid or no test	Invalid or no test	Invalid or no test	Invalid or no test	Invalid or no test	Invalid or no test	Invalid or no test	Invalid or no test	Invalid or no test	Invalid or no test	Invalid or no test	Invalid or no test	Invalid or no test
18	Female	White	Some college or AA degree	Never been married	Only to mostly opposite	No STI Diagnosed	Female	Vaccinated	Former smoker	Drinks alcohol	Did not answer	Deep kissing	No manual sex	Any sex	Vaginal sex	Oral sex	No anal sex	No anilingus	5+	2-4	2-4	2-4	1	Never	0	0	0	0	0	0	0	0	0	0	0	0	0	0	0	0	0	0	0	Invalid or no test	Invalid or no test	Invalid or no test	Invalid or no test	Invalid or no test	Invalid or no test
19-22	Female	Other/Multiracial/Did not Answer	High school or less	Never been married	Equal to only same	No STI Diagnosed	Female	Vaccinated	Former smoker	Drinks alcohol	Former smoker	Deep kissing	Manual sex	Any sex	Vaginal sex	Oral sex	Anal sex	Anilingus	2-4	5+	5+	2-4	2-4	1	0	0	0	0	0	0	0	0	0	0	0	0	0	0	0	0	0	0	0	Invalid or no test	Invalid or no test	Invalid or no test	Invalid or no test	Invalid or no test	Invalid or no test
19-22	Female	White	Some college or AA degree	Never been married	Only to mostly opposite	No STI Diagnosed	Female	Unvaccinated	Never smoker	Drinks alcohol	Never smoker	Deep kissing	Manual sex	Any sex	No vaginal sex	Oral sex	No anal sex	No anilingus	2-4	2-4	Never	2-4	2-4	Never	0	0	0	0	0	0	0	0	0	0	0	0	0	0	0	0	0	0	0	1	0	0	0	0	0
18	Female	White	Some college or AA degree	Never been married	Only to mostly opposite	No STI Diagnosed	Female	Vaccinated	Never smoker	Does not drink alcohol	Never smoker	Deep kissing	Manual sex	Any sex	No vaginal sex	Oral sex	No anal sex	No anilingus	1	1	Never	1	1	Never	1	0	0	0	0	0	0	0	0	0	0	0	0	0	0	0	1	0	0	0	0	0	0	0	0
18	Male	White	Some college or AA degree	Never been married	Only to mostly opposite	No STI Diagnosed	Circumcised	Unvaccinated	Never smoker	Does not drink alcohol	Never smoker	No deep kissing	No manual sex	No sex	No vaginal sex	No oral sex	No anal sex	No anilingus	Never	Never	Never	Never	Never	Never	0	0	0	0	0	0	0	0	0	0	0	0	0	0	0	0	0	0	0	Invalid or no test	Invalid or no test	Invalid or no test	Invalid or no test	Invalid or no test	Invalid or no test
19-22	Female	White	High school or less	Never been married	Only to mostly opposite	No STI Diagnosed	Female	Vaccinated	Never smoker	Drinks alcohol	Never smoker	Deep kissing	No manual sex	Any sex	Vaginal sex	Oral sex	No anal sex	No anilingus	5+	1	1	1	1	Never	0	0	0	0	0	0	0	0	0	0	0	0	0	0	0	0	0	0	0	Invalid or no test	Invalid or no test	Invalid or no test	Invalid or no test	Invalid or no test	Invalid or no test
19-22	Female	White	Some college or AA degree	Never been married	Only to mostly opposite	No STI Diagnosed	Female	Vaccinated	Never smoker	Drinks alcohol	Never smoker	Deep kissing	No manual sex	No sex	No vaginal sex	No oral sex	No anal sex	No anilingus	2-4	Never	Never	Never	Never	Never	0	0	0	0	0	0	0	0	0	0	0	0	0	0	0	0	0	0	0	0	0	0	0	0	0
18	Female	White	High school or less	Never been married	Equal to only same	No STI Diagnosed	Female	Vaccinated	Never smoker	Drinks alcohol	Never smoker	Deep kissing	Manual sex	Any sex	No vaginal sex	Oral sex	No anal sex	No anilingus	1	0	Never	0	0	Never	0	0	0	0	0	0	0	0	0	0	0	0	0	0	0	0	0	0	0	Invalid or no test	Invalid or no test	Invalid or no test	Invalid or no test	Invalid or no test	Invalid or no test
19-22	Male	Black	High school or less	Never been married	Only to mostly opposite	No STI Diagnosed	Uncircumcised	Vaccinated	Never smoker	Drinks alcohol	Never smoker	Deep kissing	Manual sex	Any sex	Vaginal sex	Oral sex	No anal sex	No anilingus	5+	5+	5+	2-4	2-4	Never	0	0	0	0	0	0	0	0	0	0	0	0	0	0	0	0	0	0	0	Invalid or no test	Invalid or no test	Invalid or no test	Invalid or no test	Invalid or no test	Invalid or no test
19-22	Female	Asian	High school or less	Never been married	Only to mostly opposite	No STI Diagnosed	Female	Vaccinated	Never smoker	Drinks alcohol	Did not answer	Deep kissing	Manual sex	Any sex	Vaginal sex	Oral sex	No anal sex	No anilingus	1	1	1	1	1	Never	0	0	0	0	0	0	0	0	0	0	0	0	0	0	0	0	0	0	0	Invalid or no test	Invalid or no test	Invalid or no test	Invalid or no test	Invalid or no test	Invalid or no test
18	Female	Black	High school or less	Never been married	Only to mostly opposite	No STI Diagnosed	Female	Vaccinated	Never smoker	Drinks alcohol	Former smoker	Deep kissing	No manual sex	Any sex	Vaginal sex	Oral sex	No anal sex	No anilingus	2-4	2-4	2-4	1	1	Never	0	0	0	0	0	0	0	0	0	0	0	0	0	0	0	0	0	0	0	1	1	0	0	0	0
18	Female	White	Some college or AA degree	Never been married	Only to mostly opposite	No STI Diagnosed	Female	Vaccinated	Did not answer	Drinks alcohol	Former smoker	No deep kissing	No manual sex	No sex	No vaginal sex	No oral sex	No anal sex	No anilingus	Never	Never	Never	Never	Never	Never	Invalid or no test	Invalid or no test	Invalid or no test	Invalid or no test	Invalid or no test	Invalid or no test	Invalid or no test	Invalid or no test	Invalid or no test	Invalid or no test	Invalid or no test	Invalid or no test	Invalid or no test	Invalid or no test	Invalid or no test	Invalid or no test	Invalid or no test	Invalid or no test	Invalid or no test	Invalid or no test	Invalid or no test	Invalid or no test	Invalid or no test	Invalid or no test	Invalid or no test
18	Male	White	High school or less	Never been married	Only to mostly opposite	No STI Diagnosed	Uncircumcised	Did not answer	Never smoker	Does not drink alcohol	Never smoker	No deep kissing	No manual sex	No sex	No vaginal sex	No oral sex	No anal sex	No anilingus	Never	Never	Never	Never	Never	Never	0	0	0	0	0	0	0	0	0	0	0	0	0	0	0	0	0	0	0	Invalid or no test	Invalid or no test	Invalid or no test	Invalid or no test	Invalid or no test	Invalid or no test
19-22	Female	Asian	Some college or AA degree	Never been married	Only to mostly opposite	No STI Diagnosed	Female	Vaccinated	Never smoker	Drinks alcohol	Smoker	Deep kissing	Manual sex	Any sex	Vaginal sex	Oral sex	No anal sex	Anilingus	1	1	1	1	1	Never	0	0	0	0	0	0	0	0	0	0	0	0	0	0	0	0	0	0	0	0	0	0	0	0	0
19-22	Male	White	Some college or AA degree	Never been married	Equal to only same	No STI Diagnosed	Circumcised	Vaccinated	Never smoker	Drinks alcohol	Never smoker	Deep kissing	Manual sex	Any sex	No vaginal sex	Oral sex	Anal sex	Anilingus	2-4	5+	Never	5+	5+	1	Invalid or no test	Invalid or no test	Invalid or no test	Invalid or no test	Invalid or no test	Invalid or no test	Invalid or no test	Invalid or no test	Invalid or no test	Invalid or no test	Invalid or no test	Invalid or no test	Invalid or no test	Invalid or no test	Invalid or no test	Invalid or no test	Invalid or no test	Invalid or no test	Invalid or no test	Invalid or no test	Invalid or no test	Invalid or no test	Invalid or no test	Invalid or no test	Invalid or no test
19-22	Female	White	High school or less	Never been married	Equal to only same	No STI Diagnosed	Female	Vaccinated	Never smoker	Drinks alcohol	Never smoker	No deep kissing	No manual sex	No sex	No vaginal sex	No oral sex	No anal sex	No anilingus	Never	Never	Never	Never	Never	Never	0	0	0	0	0	0	0	0	0	0	0	0	0	0	0	0	0	0	0	0	0	0	0	0	0
18	Female	White	High school or less	Never been married	Other/Did not answer	No STI Diagnosed	Female	Unvaccinated	Never smoker	Drinks alcohol	Never smoker	Deep kissing	No manual sex	No sex	No vaginal sex	No oral sex	No anal sex	No anilingus	0	Never	Never	Never	Never	Never	0	0	0	0	0	0	0	0	0	0	0	0	0	0	0	0	0	0	0	1	0	0	0	0	0
19-22	Female	White	Some college or AA degree	Never been married	Only to mostly opposite	No STI Diagnosed	Female	Vaccinated	Never smoker	Drinks alcohol	Former smoker	Deep kissing	No manual sex	Any sex	Vaginal sex	Oral sex	No anal sex	No anilingus	5+	2-4	2-4	2-4	2-4	Never	0	0	0	0	0	0	0	0	0	0	0	0	0	0	0	0	0	0	0	Invalid or no test	Invalid or no test	Invalid or no test	Invalid or no test	Invalid or no test	Invalid or no test
18	Female	White	Some college or AA degree	Never been married	Only to mostly opposite	No STI Diagnosed	Female	Unvaccinated	Never smoker	Drinks alcohol	Did not answer	Deep kissing	Manual sex	Any sex	Vaginal sex	Oral sex	No anal sex	No anilingus	1	1	1	1	1	Never	Invalid or no test	Invalid or no test	Invalid or no test	Invalid or no test	Invalid or no test	Invalid or no test	Invalid or no test	Invalid or no test	Invalid or no test	Invalid or no test	Invalid or no test	Invalid or no test	Invalid or no test	Invalid or no test	Invalid or no test	Invalid or no test	Invalid or no test	Invalid or no test	Invalid or no test	Invalid or no test	Invalid or no test	Invalid or no test	Invalid or no test	Invalid or no test	Invalid or no test
19-22	Female	Asian	High school or less	Never been married	Only to mostly opposite	No STI Diagnosed	Female	Vaccinated	Never smoker	Does not drink alcohol	Never smoker	No deep kissing	No manual sex	No sex	No vaginal sex	No oral sex	No anal sex	No anilingus	Never	Never	Never	Never	Never	Never	0	0	0	0	0	0	0	0	0	0	0	0	0	0	0	0	0	0	0	Invalid or no test	Invalid or no test	Invalid or no test	Invalid or no test	Invalid or no test	Invalid or no test
18	Female	White	High school or less	Never been married	Only to mostly opposite	No STI Diagnosed	Female	Vaccinated	Never smoker	Does not drink alcohol	Never smoker	Deep kissing	No manual sex	No sex	No vaginal sex	No oral sex	No anal sex	No anilingus	1	Never	Never	Never	Never	Never	Invalid or no test	Invalid or no test	Invalid or no test	Invalid or no test	Invalid or no test	Invalid or no test	Invalid or no test	Invalid or no test	Invalid or no test	Invalid or no test	Invalid or no test	Invalid or no test	Invalid or no test	Invalid or no test	Invalid or no test	Invalid or no test	Invalid or no test	Invalid or no test	Invalid or no test	Invalid or no test	Invalid or no test	Invalid or no test	Invalid or no test	Invalid or no test	Invalid or no test
18	Female	White	High school or less	Never been married	Only to mostly opposite	No STI Diagnosed	Female	Vaccinated	Never smoker	Drinks alcohol	Former smoker	Deep kissing	Manual sex	Any sex	Vaginal sex	Oral sex	No anal sex	No anilingus	2-4	2-4	1	2-4	1	Never	0	0	0	0	0	0	0	0	0	0	0	0	0	0	0	0	0	0	0	0	0	0	0	0	0
18	Female	Hispanic	High school or less	Never been married	Only to mostly opposite	No STI Diagnosed	Female	Vaccinated	Never smoker	Does not drink alcohol	Never smoker	Deep kissing	Manual sex	Any sex	Vaginal sex	Oral sex	No anal sex	No anilingus	1	1	1	1	1	Never	0	0	0	0	0	0	0	0	0	0	0	0	0	0	0	0	0	0	0	0	0	0	0	0	0
18	Male	Asian	High school or less	Never been married	Only to mostly opposite	No STI Diagnosed	Uncircumcised	Vaccinated	Never smoker	Does not drink alcohol	Never smoker	No deep kissing	No manual sex	No sex	No vaginal sex	No oral sex	No anal sex	No anilingus	Never	Never	Never	Never	Never	Never	1	1	0	0	0	0	0	0	0	0	0	0	0	0	0	0	0	0	0	Invalid or no test	Invalid or no test	Invalid or no test	Invalid or no test	Invalid or no test	Invalid or no test
18	Female	White	High school or less	Never been married	Equal to only same	No STI Diagnosed	Female	Vaccinated	Never smoker	Drinks alcohol	Never smoker	Deep kissing	Manual sex	Any sex	Vaginal sex	Oral sex	No anal sex	No anilingus	2-4	1	1	0	0	Never	0	0	0	0	0	0	0	0	0	0	0	0	0	0	0	0	0	0	0	Invalid or no test	Invalid or no test	Invalid or no test	Invalid or no test	Invalid or no test	Invalid or no test
18	Female	Hispanic	Some college or AA degree	Never been married	Only to mostly opposite	No STI Diagnosed	Female	Did not answer	Never smoker	Drinks alcohol	Never smoker	Deep kissing	Manual sex	Any sex	Vaginal sex	Oral sex	No anal sex	No anilingus	1	1	1	1	1	Never	0	0	0	0	0	0	0	0	0	0	0	0	0	0	0	0	0	0	0	0	0	0	0	0	0
18	Female	Asian	High school or less	Separate/Divorced/Widowed	Only to mostly opposite	No STI Diagnosed	Female	Vaccinated	Never smoker	Drinks alcohol	Never smoker	Deep kissing	No manual sex	No sex	No vaginal sex	No oral sex	No anal sex	No anilingus	0	Never	Never	Never	Never	Never	0	0	0	0	0	0	0	0	0	0	0	0	0	0	0	0	0	0	0	Invalid or no test	Invalid or no test	Invalid or no test	Invalid or no test	Invalid or no test	Invalid or no test
19-22	Female	White	High school or less	Never been married	Only to mostly opposite	No STI Diagnosed	Female	Vaccinated	Never smoker	Drinks alcohol	Former smoker	Deep kissing	No manual sex	Any sex	No vaginal sex	Oral sex	No anal sex	No anilingus	5+	1	Never	0	1	Never	0	0	0	0	0	0	0	0	0	0	0	0	0	0	0	0	0	0	0	Invalid or no test	Invalid or no test	Invalid or no test	Invalid or no test	Invalid or no test	Invalid or no test
18	Female	Asian	High school or less	Never been married	Only to mostly opposite	No STI Diagnosed	Female	Vaccinated	Never smoker	Does not drink alcohol	Never smoker	No deep kissing	No manual sex	No sex	No vaginal sex	No oral sex	No anal sex	No anilingus	Never	Never	Never	Never	Never	Never	Invalid or no test	Invalid or no test	Invalid or no test	Invalid or no test	Invalid or no test	Invalid or no test	Invalid or no test	Invalid or no test	Invalid or no test	Invalid or no test	Invalid or no test	Invalid or no test	Invalid or no test	Invalid or no test	Invalid or no test	Invalid or no test	Invalid or no test	Invalid or no test	Invalid or no test	Invalid or no test	Invalid or no test	Invalid or no test	Invalid or no test	Invalid or no test	Invalid or no test
18	Male	White	Some college or AA degree	Never been married	Only to mostly opposite	No STI Diagnosed	Uncircumcised	Vaccinated	Never smoker	Does not drink alcohol	Never smoker	No deep kissing	No manual sex	No sex	No vaginal sex	No oral sex	No anal sex	No anilingus	Never	Never	Never	Never	Never	Never	0	0	0	0	0	0	0	0	0	0	0	0	0	0	0	0	0	0	0	Invalid or no test	Invalid or no test	Invalid or no test	Invalid or no test	Invalid or no test	Invalid or no test
18	Female	Asian	High school or less	Never been married	Only to mostly opposite	No STI Diagnosed	Female	Vaccinated	Never smoker	Does not drink alcohol	Never smoker	Deep kissing	Manual sex	Any sex	Vaginal sex	Oral sex	No anal sex	No anilingus	1	1	1	1	1	Never	0	0	0	0	0	0	0	0	0	0	0	0	0	0	0	0	0	0	0	0	0	0	0	0	0
18	Female	White	High school or less	Never been married	Only to mostly opposite	No STI Diagnosed	Female	Unvaccinated	Never smoker	Drinks alcohol	Did not answer	No deep kissing	No manual sex	No sex	No vaginal sex	No oral sex	No anal sex	No anilingus	Never	Never	Never	Never	Never	Never	1	0	0	0	0	0	0	0	0	0	0	0	0	0	0	0	1	0	0	Invalid or no test	Invalid or no test	Invalid or no test	Invalid or no test	Invalid or no test	Invalid or no test
18	Female	White	Some college or AA degree	Never been married	Only to mostly opposite	No STI Diagnosed	Female	Unvaccinated	Never smoker	Drinks alcohol	Never smoker	Deep kissing	Manual sex	Any sex	Vaginal sex	Oral sex	Anal sex	No anilingus	2-4	1	1	2-4	2-4	1	0	0	0	0	0	0	0	0	0	0	0	0	0	0	0	0	0	0	0	Invalid or no test	Invalid or no test	Invalid or no test	Invalid or no test	Invalid or no test	Invalid or no test
18	Female	White	Some college or AA degree	Never been married	Only to mostly opposite	No STI Diagnosed	Female	Vaccinated	Never smoker	Does not drink alcohol	Never smoker	Deep kissing	Manual sex	Any sex	Vaginal sex	Oral sex	No anal sex	No anilingus	1	1	1	1	1	Never	Invalid or no test	Invalid or no test	Invalid or no test	Invalid or no test	Invalid or no test	Invalid or no test	Invalid or no test	Invalid or no test	Invalid or no test	Invalid or no test	Invalid or no test	Invalid or no test	Invalid or no test	Invalid or no test	Invalid or no test	Invalid or no test	Invalid or no test	Invalid or no test	Invalid or no test	0	0	0	0	0	0
18	Female	White	High school or less	Never been married	Only to mostly opposite	No STI Diagnosed	Female	Vaccinated	Never smoker	Drinks alcohol	Former smoker	Deep kissing	No manual sex	No sex	No vaginal sex	No oral sex	No anal sex	No anilingus	1	Never	Never	Never	Never	Never	Invalid or no test	Invalid or no test	Invalid or no test	Invalid or no test	Invalid or no test	Invalid or no test	Invalid or no test	Invalid or no test	Invalid or no test	Invalid or no test	Invalid or no test	Invalid or no test	Invalid or no test	Invalid or no test	Invalid or no test	Invalid or no test	Invalid or no test	Invalid or no test	Invalid or no test	Invalid or no test	Invalid or no test	Invalid or no test	Invalid or no test	Invalid or no test	Invalid or no test
19-22	Female	Asian	High school or less	Never been married	Only to mostly opposite	No STI Diagnosed	Female	Vaccinated	Never smoker	Drinks alcohol	Never smoker	Deep kissing	Manual sex	No sex	No vaginal sex	No oral sex	No anal sex	No anilingus	1	Never	Never	Never	Never	Never	Invalid or no test	Invalid or no test	Invalid or no test	Invalid or no test	Invalid or no test	Invalid or no test	Invalid or no test	Invalid or no test	Invalid or no test	Invalid or no test	Invalid or no test	Invalid or no test	Invalid or no test	Invalid or no test	Invalid or no test	Invalid or no test	Invalid or no test	Invalid or no test	Invalid or no test	0	0	0	0	0	0
19-22	Male	White	Some college or AA degree	Never been married	Only to mostly opposite	No STI Diagnosed	Circumcised	Vaccinated	Never smoker	Drinks alcohol	Never smoker	Deep kissing	Manual sex	Any sex	Vaginal sex	Oral sex	No anal sex	No anilingus	2-4	1	1	1	1	Never	0	0	0	0	0	0	0	0	0	0	0	0	0	0	0	0	0	0	0	Invalid or no test	Invalid or no test	Invalid or no test	Invalid or no test	Invalid or no test	Invalid or no test
18	Female	Other/Multiracial/Did not Answer	High school or less	Never been married	Only to mostly opposite	No STI Diagnosed	Female	Vaccinated	Never smoker	Drinks alcohol	Smoker	Deep kissing	No manual sex	Any sex	Vaginal sex	Oral sex	No anal sex	No anilingus	2-4	2-4	2-4	1	1	Never	0	0	0	0	0	0	0	0	0	0	0	0	0	0	0	0	0	0	0	Invalid or no test	Invalid or no test	Invalid or no test	Invalid or no test	Invalid or no test	Invalid or no test
19-22	Female	White	Some college or AA degree	Never been married	Only to mostly opposite	No STI Diagnosed	Female	Vaccinated	Never smoker	Did not answer	Former smoker	Deep kissing	Manual sex	Any sex	Vaginal sex	Oral sex	No anal sex	No anilingus	2-4	2-4	1	2-4	1	Never	0	0	0	0	0	0	0	0	0	0	0	0	0	0	0	0	0	0	0	Invalid or no test	Invalid or no test	Invalid or no test	Invalid or no test	Invalid or no test	Invalid or no test
18	Female	Asian	Some college or AA degree	Never been married	Other/Did not answer	No STI Diagnosed	Female	Did not answer	Former smoker	Drinks alcohol	Former smoker	Deep kissing	Manual sex	Any sex	Vaginal sex	Oral sex	Anal sex	No anilingus	2-4	2-4	2-4	2-4	1	1	0	0	0	0	0	0	0	0	0	0	0	0	0	0	0	0	0	0	0	0	0	0	0	0	0
19-22	Male	Asian	High school or less	Never been married	Only to mostly opposite	No STI Diagnosed	Circumcised	Did not answer	Never smoker	Does not drink alcohol	Never smoker	Deep kissing	Manual sex	Any sex	Vaginal sex	Oral sex	No anal sex	No anilingus	2-4	1	1	1	1	Never	0	0	0	0	0	0	0	0	0	0	0	0	0	0	0	0	0	0	0	Invalid or no test	Invalid or no test	Invalid or no test	Invalid or no test	Invalid or no test	Invalid or no test
18	Female	White	Some college or AA degree	Never been married	Only to mostly opposite	No STI Diagnosed	Female	Vaccinated	Never smoker	Drinks alcohol	Never smoker	Deep kissing	No manual sex	Any sex	No vaginal sex	Oral sex	No anal sex	No anilingus	2-4	1	Never	1	1	Never	Invalid or no test	Invalid or no test	Invalid or no test	Invalid or no test	Invalid or no test	Invalid or no test	Invalid or no test	Invalid or no test	Invalid or no test	Invalid or no test	Invalid or no test	Invalid or no test	Invalid or no test	Invalid or no test	Invalid or no test	Invalid or no test	Invalid or no test	Invalid or no test	Invalid or no test	1	0	0	0	0	0
19-22	Female	White	High school or less	Never been married	Only to mostly opposite	No STI Diagnosed	Female	Vaccinated	Never smoker	Drinks alcohol	Former smoker	Deep kissing	Manual sex	Any sex	Vaginal sex	Oral sex	No anal sex	No anilingus	2-4	2-4	2-4	1	1	Never	Invalid or no test	Invalid or no test	Invalid or no test	Invalid or no test	Invalid or no test	Invalid or no test	Invalid or no test	Invalid or no test	Invalid or no test	Invalid or no test	Invalid or no test	Invalid or no test	Invalid or no test	Invalid or no test	Invalid or no test	Invalid or no test	Invalid or no test	Invalid or no test	Invalid or no test	Invalid or no test	Invalid or no test	Invalid or no test	Invalid or no test	Invalid or no test	Invalid or no test
19-22	Female	White	High school or less	Never been married	Only to mostly opposite	No STI Diagnosed	Female	Vaccinated	Never smoker	Drinks alcohol	Never smoker	No deep kissing	No manual sex	No sex	No vaginal sex	No oral sex	No anal sex	No anilingus	Never	Never	Never	Never	Never	Never	1	0	0	0	0	0	0	0	0	0	0	0	0	0	0	0	1	0	0	Invalid or no test	Invalid or no test	Invalid or no test	Invalid or no test	Invalid or no test	Invalid or no test
19-22	Male	White	Some college or AA degree	Never been married	Only to mostly opposite	No STI Diagnosed	Circumcised	Vaccinated	Former smoker	Drinks alcohol	Smoker	Deep kissing	Manual sex	Any sex	Vaginal sex	Oral sex	Anal sex	No anilingus	1	1	1	1	1	1	0	0	0	0	0	0	0	0	0	0	0	0	0	0	0	0	0	0	0	Invalid or no test	Invalid or no test	Invalid or no test	Invalid or no test	Invalid or no test	Invalid or no test
18	Female	Asian	High school or less	Never been married	Only to mostly opposite	No STI Diagnosed	Female	Vaccinated	Former smoker	Drinks alcohol	Former smoker	Deep kissing	Manual sex	No sex	No vaginal sex	No oral sex	No anal sex	No anilingus	5+	Never	Never	Never	Never	Never	Invalid or no test	Invalid or no test	Invalid or no test	Invalid or no test	Invalid or no test	Invalid or no test	Invalid or no test	Invalid or no test	Invalid or no test	Invalid or no test	Invalid or no test	Invalid or no test	Invalid or no test	Invalid or no test	Invalid or no test	Invalid or no test	Invalid or no test	Invalid or no test	Invalid or no test	1	0	0	0	0	0
18	Male	Other/Multiracial/Did not Answer	Some college or AA degree	Never been married	Only to mostly opposite	No STI Diagnosed	Uncircumcised	Unvaccinated	Former smoker	Drinks alcohol	Never smoker	Deep kissing	Manual sex	Any sex	Vaginal sex	Oral sex	No anal sex	No anilingus	1	1	1	1	1	Never	Invalid or no test	Invalid or no test	Invalid or no test	Invalid or no test	Invalid or no test	Invalid or no test	Invalid or no test	Invalid or no test	Invalid or no test	Invalid or no test	Invalid or no test	Invalid or no test	Invalid or no test	Invalid or no test	Invalid or no test	Invalid or no test	Invalid or no test	Invalid or no test	Invalid or no test	Invalid or no test	Invalid or no test	Invalid or no test	Invalid or no test	Invalid or no test	Invalid or no test
19-22	Female	White	Some college or AA degree	Never been married	Only to mostly opposite	No STI Diagnosed	Female	Vaccinated	Never smoker	Drinks alcohol	Former smoker	Deep kissing	No manual sex	Any sex	Vaginal sex	Oral sex	No anal sex	No anilingus	5+	2-4	2-4	1	0	Never	0	0	0	0	0	0	0	0	0	0	0	0	0	0	0	0	0	0	0	Invalid or no test	Invalid or no test	Invalid or no test	Invalid or no test	Invalid or no test	Invalid or no test
18	Female	Asian	High school or less	Never been married	Only to mostly opposite	No STI Diagnosed	Female	Vaccinated	Never smoker	Does not drink alcohol	Never smoker	Deep kissing	Manual sex	Any sex	No vaginal sex	Oral sex	No anal sex	No anilingus	1	1	Never	1	1	Never	Invalid or no test	Invalid or no test	Invalid or no test	Invalid or no test	Invalid or no test	Invalid or no test	Invalid or no test	Invalid or no test	Invalid or no test	Invalid or no test	Invalid or no test	Invalid or no test	Invalid or no test	Invalid or no test	Invalid or no test	Invalid or no test	Invalid or no test	Invalid or no test	Invalid or no test	Invalid or no test	Invalid or no test	Invalid or no test	Invalid or no test	Invalid or no test	Invalid or no test
19-22	Female	White	High school or less	Never been married	Only to mostly opposite	No STI Diagnosed	Female	Vaccinated	Never smoker	Does not drink alcohol	Never smoker	No deep kissing	No manual sex	No sex	No vaginal sex	No oral sex	No anal sex	No anilingus	Never	Never	Never	Never	Never	Never	0	0	0	0	0	0	0	0	0	0	0	0	0	0	0	0	0	0	0	Invalid or no test	Invalid or no test	Invalid or no test	Invalid or no test	Invalid or no test	Invalid or no test
18	Female	White	High school or less	Never been married	Equal to only same	No STI Diagnosed	Female	Unvaccinated	Never smoker	Drinks alcohol	Former smoker	Deep kissing	Manual sex	Any sex	No vaginal sex	Oral sex	Anal sex	Anilingus	1	1	Never	1	1	1	0	0	0	0	0	0	0	0	0	0	0	0	0	0	0	0	0	0	0	0	0	0	0	0	0
19-22	Female	White	High school or less	Never been married	Only to mostly opposite	No STI Diagnosed	Female	Vaccinated	Never smoker	Drinks alcohol	Former smoker	Deep kissing	Manual sex	Any sex	Vaginal sex	Oral sex	Anal sex	No anilingus	2-4	2-4	2-4	2-4	2-4	1	0	0	0	0	0	0	0	0	0	0	0	0	0	0	0	0	0	0	0	1	0	0	0	0	0
18	Female	Hispanic	High school or less	Never been married	Only to mostly opposite	No STI Diagnosed	Female	Vaccinated	Never smoker	Does not drink alcohol	Never smoker	Deep kissing	No manual sex	No sex	No vaginal sex	No oral sex	No anal sex	No anilingus	1	Never	Never	Never	Never	Never	0	0	0	0	0	0	0	0	0	0	0	0	0	0	0	0	0	0	0	Invalid or no test	Invalid or no test	Invalid or no test	Invalid or no test	Invalid or no test	Invalid or no test
18	Female	Asian	High school or less	Married or living with partner	Only to mostly opposite	No STI Diagnosed	Female	Vaccinated	Never smoker	Does not drink alcohol	Never smoker	Deep kissing	No manual sex	No sex	No vaginal sex	No oral sex	No anal sex	No anilingus	1	Never	Never	Never	Never	Never	Invalid or no test	Invalid or no test	Invalid or no test	Invalid or no test	Invalid or no test	Invalid or no test	Invalid or no test	Invalid or no test	Invalid or no test	Invalid or no test	Invalid or no test	Invalid or no test	Invalid or no test	Invalid or no test	Invalid or no test	Invalid or no test	Invalid or no test	Invalid or no test	Invalid or no test	0	0	0	0	0	0
18	Male	Asian	High school or less	Never been married	Equal to only same	STI Diagnosed	Uncircumcised	Vaccinated	Never smoker	Drinks alcohol	Never smoker	Deep kissing	Manual sex	Any sex	No vaginal sex	Oral sex	Anal sex	Anilingus	2-4	2-4	Never	5+	5+	2-4	0	0	0	0	0	0	0	0	0	0	0	0	0	0	0	0	0	0	0	Invalid or no test	Invalid or no test	Invalid or no test	Invalid or no test	Invalid or no test	Invalid or no test
19-22	Female	White	High school or less	Never been married	Only to mostly opposite	No STI Diagnosed	Female	Vaccinated	Never smoker	Drinks alcohol	Never smoker	Deep kissing	No manual sex	Any sex	No vaginal sex	Oral sex	No anal sex	No anilingus	1	0	Never	0	0	Never	Invalid or no test	Invalid or no test	Invalid or no test	Invalid or no test	Invalid or no test	Invalid or no test	Invalid or no test	Invalid or no test	Invalid or no test	Invalid or no test	Invalid or no test	Invalid or no test	Invalid or no test	Invalid or no test	Invalid or no test	Invalid or no test	Invalid or no test	Invalid or no test	Invalid or no test	Invalid or no test	Invalid or no test	Invalid or no test	Invalid or no test	Invalid or no test	Invalid or no test
18	Male	White	High school or less	Never been married	Equal to only same	No STI Diagnosed	Circumcised	Vaccinated	Never smoker	Does not drink alcohol	Never smoker	Deep kissing	No manual sex	No sex	No vaginal sex	No oral sex	No anal sex	No anilingus	0	Never	Never	Never	Never	Never	0	0	0	0	0	0	0	0	0	0	0	0	0	0	0	0	0	0	0	Invalid or no test	Invalid or no test	Invalid or no test	Invalid or no test	Invalid or no test	Invalid or no test
18	Female	White	Some college or AA degree	Never been married	Only to mostly opposite	No STI Diagnosed	Female	Vaccinated	Never smoker	Drinks alcohol	Never smoker	Deep kissing	Manual sex	Any sex	No vaginal sex	Oral sex	Anal sex	No anilingus	5+	2-4	Never	2-4	1	1	0	0	0	0	0	0	0	0	0	0	0	0	0	0	0	0	0	0	0	0	0	0	0	0	0
18	Female	Asian	High school or less	Never been married	Only to mostly opposite	No STI Diagnosed	Female	Vaccinated	Never smoker	Drinks alcohol	Never smoker	Deep kissing	Manual sex	No sex	No vaginal sex	No oral sex	No anal sex	No anilingus	5+	Never	Never	Never	Never	Never	0	0	0	0	0	0	0	0	0	0	0	0	0	0	0	0	0	0	0	Invalid or no test	Invalid or no test	Invalid or no test	Invalid or no test	Invalid or no test	Invalid or no test
19-22	Male	White	High school or less	Never been married	Only to mostly opposite	No STI Diagnosed	Circumcised	Vaccinated	Never smoker	Does not drink alcohol	Never smoker	Deep kissing	Manual sex	Any sex	Vaginal sex	Oral sex	No anal sex	No anilingus	1	1	1	1	1	Never	0	0	0	0	0	0	0	0	0	0	0	0	0	0	0	0	0	0	0	Invalid or no test	Invalid or no test	Invalid or no test	Invalid or no test	Invalid or no test	Invalid or no test
18	Female	Other/Multiracial/Did not Answer	Some college or AA degree	Never been married	Only to mostly opposite	No STI Diagnosed	Female	Did not answer	Never smoker	Does not drink alcohol	Never smoker	Deep kissing	Manual sex	No sex	No vaginal sex	No oral sex	No anal sex	No anilingus	1	Never	Never	Never	Never	Never	Invalid or no test	Invalid or no test	Invalid or no test	Invalid or no test	Invalid or no test	Invalid or no test	Invalid or no test	Invalid or no test	Invalid or no test	Invalid or no test	Invalid or no test	Invalid or no test	Invalid or no test	Invalid or no test	Invalid or no test	Invalid or no test	Invalid or no test	Invalid or no test	Invalid or no test	Invalid or no test	Invalid or no test	Invalid or no test	Invalid or no test	Invalid or no test	Invalid or no test
19-22	Male	Asian	High school or less	Never been married	Only to mostly opposite	No STI Diagnosed	Uncircumcised	Vaccinated	Former smoker	Drinks alcohol	Smoker	No deep kissing	Manual sex	Any sex	Vaginal sex	No oral sex	No anal sex	No anilingus	Never	1	1	Never	Never	Never	0	0	0	0	0	0	0	0	0	0	0	0	0	0	0	0	0	0	0	Invalid or no test	Invalid or no test	Invalid or no test	Invalid or no test	Invalid or no test	Invalid or no test
19-22	Female	White	High school or less	Never been married	Only to mostly opposite	No STI Diagnosed	Female	Vaccinated	Never smoker	Drinks alcohol	Former smoker	Deep kissing	Manual sex	Any sex	Vaginal sex	Oral sex	No anal sex	No anilingus	1	1	1	1	0	Never	0	0	0	0	0	0	0	0	0	0	0	0	0	0	0	0	0	0	0	Invalid or no test	Invalid or no test	Invalid or no test	Invalid or no test	Invalid or no test	Invalid or no test
19-22	Female	Black	Some college or AA degree	Never been married	Only to mostly opposite	No STI Diagnosed	Female	Unvaccinated	Never smoker	Does not drink alcohol	Never smoker	No deep kissing	Manual sex	No sex	No vaginal sex	No oral sex	No anal sex	No anilingus	Never	Never	Never	Never	Never	Never	0	0	0	0	0	0	0	0	0	0	0	0	0	0	0	0	0	0	0	1	0	0	0	0	0
18	Female	White	High school or less	Never been married	Only to mostly opposite	No STI Diagnosed	Female	Vaccinated	Never smoker	Does not drink alcohol	Never smoker	Deep kissing	Manual sex	Any sex	No vaginal sex	Oral sex	No anal sex	No anilingus	2-4	0	Never	0	0	Never	1	0	1	0	0	0	0	0	0	0	0	0	0	0	0	0	0	0	0	0	0	0	0	0	0
19-22	Female	White	Some college or AA degree	Never been married	Only to mostly opposite	No STI Diagnosed	Female	Vaccinated	Never smoker	Does not drink alcohol	Never smoker	No deep kissing	No manual sex	No sex	No vaginal sex	No oral sex	No anal sex	No anilingus	Never	Never	Never	Never	Never	Never	0	0	0	0	0	0	0	0	0	0	0	0	0	0	0	0	0	0	0	Invalid or no test	Invalid or no test	Invalid or no test	Invalid or no test	Invalid or no test	Invalid or no test
19-22	Female	White	High school or less	Never been married	Only to mostly opposite	No STI Diagnosed	Female	Unvaccinated	Never smoker	Does not drink alcohol	Never smoker	No deep kissing	No manual sex	No sex	No vaginal sex	No oral sex	No anal sex	No anilingus	Never	Never	Never	Never	Never	Never	0	0	0	0	0	0	0	0	0	0	0	0	0	0	0	0	0	0	0	Invalid or no test	Invalid or no test	Invalid or no test	Invalid or no test	Invalid or no test	Invalid or no test
18	Female	White	Some college or AA degree	Never been married	Only to mostly opposite	No STI Diagnosed	Female	Vaccinated	Never smoker	Drinks alcohol	Never smoker	Deep kissing	Manual sex	Any sex	No vaginal sex	Oral sex	No anal sex	No anilingus	2-4	2-4	Never	1	2-4	Never	0	0	0	0	0	0	0	0	0	0	0	0	0	0	0	0	0	0	0	0	0	0	0	0	0
18	Female	White	High school or less	Never been married	Only to mostly opposite	No STI Diagnosed	Female	Vaccinated	Never smoker	Drinks alcohol	Former smoker	Deep kissing	Manual sex	Any sex	Vaginal sex	Oral sex	No anal sex	No anilingus	2-4	1	1	0	0	Never	0	0	0	0	0	0	0	0	0	0	0	0	0	0	0	0	0	0	0	Invalid or no test	Invalid or no test	Invalid or no test	Invalid or no test	Invalid or no test	Invalid or no test
18	Female	Asian	Some college or AA degree	Never been married	Only to mostly opposite	No STI Diagnosed	Female	Vaccinated	Never smoker	Does not drink alcohol	Never smoker	No deep kissing	No manual sex	No sex	No vaginal sex	No oral sex	No anal sex	No anilingus	Never	Never	Never	Never	Never	Never	0	0	0	0	0	0	0	0	0	0	0	0	0	0	0	0	0	0	0	Invalid or no test	Invalid or no test	Invalid or no test	Invalid or no test	Invalid or no test	Invalid or no test
18	Female	White	Some college or AA degree	Never been married	Only to mostly opposite	No STI Diagnosed	Female	Vaccinated	Never smoker	Drinks alcohol	Never smoker	Deep kissing	No manual sex	Any sex	No vaginal sex	Oral sex	No anal sex	No anilingus	5+	1	Never	1	0	Never	0	0	0	0	0	0	0	0	0	0	0	0	0	0	0	0	0	0	0	0	0	0	0	0	0
19-22	Female	Other/Multiracial/Did not Answer	Some college or AA degree	Never been married	Only to mostly opposite	No STI Diagnosed	Female	Vaccinated	Never smoker	Does not drink alcohol	Never smoker	Deep kissing	Manual sex	Any sex	Vaginal sex	Oral sex	No anal sex	No anilingus	1	1	1	1	0	Never	1	0	1	0	0	0	0	0	0	0	0	0	0	0	0	0	0	0	0	0	0	0	0	0	0
18	Female	Asian	High school or less	Never been married	Only to mostly opposite	No STI Diagnosed	Female	Vaccinated	Never smoker	Does not drink alcohol	Never smoker	Deep kissing	Manual sex	Any sex	Vaginal sex	Oral sex	No anal sex	No anilingus	1	1	1	1	1	Never	0	0	0	0	0	0	0	0	0	0	0	0	0	0	0	0	0	0	0	0	0	0	0	0	0
19-22	Female	White	High school or less	Never been married	Only to mostly opposite	No STI Diagnosed	Female	Vaccinated	Never smoker	Does not drink alcohol	Never smoker	Deep kissing	No manual sex	No sex	No vaginal sex	No oral sex	No anal sex	No anilingus	0	Never	Never	Never	Never	Never	0	0	0	0	0	0	0	0	0	0	0	0	0	0	0	0	0	0	0	Invalid or no test	Invalid or no test	Invalid or no test	Invalid or no test	Invalid or no test	Invalid or no test
19-22	Male	Asian	Some college or AA degree	Never been married	Only to mostly opposite	No STI Diagnosed	Uncircumcised	Vaccinated	Never smoker	Does not drink alcohol	Never smoker	Deep kissing	Manual sex	Any sex	Vaginal sex	Oral sex	Anal sex	Anilingus	1	1	1	1	1	1	0	0	0	0	0	0	0	0	0	0	0	0	0	0	0	0	0	0	0	Invalid or no test	Invalid or no test	Invalid or no test	Invalid or no test	Invalid or no test	Invalid or no test
18	Female	Black	Some college or AA degree	Never been married	Only to mostly opposite	No STI Diagnosed	Female	Vaccinated	Former smoker	Drinks alcohol	Never smoker	Deep kissing	Manual sex	Any sex	Vaginal sex	Oral sex	No anal sex	No anilingus	5+	2-4	2-4	5+	2-4	Never	0	0	0	0	0	0	0	0	0	0	0	0	0	0	0	0	0	0	0	0	0	0	0	0	0
19-22	Female	Asian	High school or less	Never been married	Only to mostly opposite	No STI Diagnosed	Female	Vaccinated	Never smoker	Drinks alcohol	Former smoker	Deep kissing	No manual sex	No sex	No vaginal sex	No oral sex	No anal sex	No anilingus	1	Never	Never	Never	Never	Never	0	0	0	0	0	0	0	0	0	0	0	0	0	0	0	0	0	0	0	0	0	0	0	0	0
18	Male	Asian	High school or less	Never been married	Only to mostly opposite	No STI Diagnosed	Uncircumcised	Did not answer	Never smoker	Drinks alcohol	Never smoker	Deep kissing	Manual sex	Any sex	No vaginal sex	Oral sex	No anal sex	No anilingus	1	1	Never	1	1	Never	0	0	0	0	0	0	0	0	0	0	0	0	0	0	0	0	0	0	0	Invalid or no test	Invalid or no test	Invalid or no test	Invalid or no test	Invalid or no test	Invalid or no test
18	Female	White	Some college or AA degree	Never been married	Only to mostly opposite	No STI Diagnosed	Female	Vaccinated	Never smoker	Drinks alcohol	Never smoker	Deep kissing	Manual sex	Any sex	Vaginal sex	Oral sex	No anal sex	No anilingus	5+	2-4	2-4	5+	2-4	Never	0	0	0	0	0	0	0	0	0	0	0	0	0	0	0	0	0	0	0	0	0	0	0	0	0
18	Female	White	High school or less	Never been married	Only to mostly opposite	No STI Diagnosed	Female	Vaccinated	Never smoker	Does not drink alcohol	Never smoker	No deep kissing	No manual sex	No sex	No vaginal sex	No oral sex	No anal sex	No anilingus	Never	Never	Never	Never	Never	Never	Invalid or no test	Invalid or no test	Invalid or no test	Invalid or no test	Invalid or no test	Invalid or no test	Invalid or no test	Invalid or no test	Invalid or no test	Invalid or no test	Invalid or no test	Invalid or no test	Invalid or no test	Invalid or no test	Invalid or no test	Invalid or no test	Invalid or no test	Invalid or no test	Invalid or no test	1	0	0	0	0	0
18	Female	White	Some college or AA degree	Never been married	Equal to only same	No STI Diagnosed	Female	Vaccinated	Never smoker	Drinks alcohol	Former smoker	Deep kissing	No manual sex	No sex	No vaginal sex	No oral sex	No anal sex	No anilingus	2-4	Never	Never	Never	Never	Never	0	0	0	0	0	0	0	0	0	0	0	0	0	0	0	0	0	0	0	Invalid or no test	Invalid or no test	Invalid or no test	Invalid or no test	Invalid or no test	Invalid or no test
18	Female	White	High school or less	Never been married	Only to mostly opposite	No STI Diagnosed	Female	Did not answer	Former smoker	Did not answer	Did not answer	Deep kissing	Manual sex	Any sex	Vaginal sex	Oral sex	No anal sex	No anilingus	1	1	1	1	1	Never	0	0	0	0	0	0	0	0	0	0	0	0	0	0	0	0	0	0	0	Invalid or no test	Invalid or no test	Invalid or no test	Invalid or no test	Invalid or no test	Invalid or no test
19-22	Female	Asian	Some college or AA degree	Never been married	Only to mostly opposite	No STI Diagnosed	Female	Vaccinated	Never smoker	Drinks alcohol	Smoker	Deep kissing	Manual sex	Any sex	Vaginal sex	Oral sex	No anal sex	No anilingus	1	1	1	1	1	Never	0	0	0	0	0	0	0	0	0	0	0	0	0	0	0	0	0	0	0	Invalid or no test	Invalid or no test	Invalid or no test	Invalid or no test	Invalid or no test	Invalid or no test
19-22	Female	Asian	High school or less	Never been married	Equal to only same	No STI Diagnosed	Female	Unvaccinated	Never smoker	Does not drink alcohol	Never smoker	No deep kissing	No manual sex	No sex	No vaginal sex	No oral sex	No anal sex	No anilingus	Never	Never	Never	Never	Never	Never	0	0	0	0	0	0	0	0	0	0	0	0	0	0	0	0	0	0	0	Invalid or no test	Invalid or no test	Invalid or no test	Invalid or no test	Invalid or no test	Invalid or no test
18	Female	Asian	High school or less	Never been married	Only to mostly opposite	No STI Diagnosed	Female	Vaccinated	Never smoker	Drinks alcohol	Never smoker	No deep kissing	No manual sex	No sex	No vaginal sex	No oral sex	No anal sex	No anilingus	Never	Never	Never	Never	Never	Never	1	0	0	0	0	0	0	0	0	0	1	0	0	0	0	0	0	0	0	Invalid or no test	Invalid or no test	Invalid or no test	Invalid or no test	Invalid or no test	Invalid or no test
18	Female	White	Some college or AA degree	Never been married	Only to mostly opposite	No STI Diagnosed	Female	Vaccinated	Never smoker	Did not answer	Never smoker	Deep kissing	Manual sex	Any sex	Vaginal sex	Oral sex	No anal sex	No anilingus	2-4	1	1	1	1	Never	0	0	0	0	0	0	0	0	0	0	0	0	0	0	0	0	0	0	0	1	0	0	0	0	0
18	Male	Asian	High school or less	Never been married	Only to mostly opposite	No STI Diagnosed	Circumcised	Unvaccinated	Former smoker	Drinks alcohol	Smoker	Deep kissing	Manual sex	Any sex	Vaginal sex	Oral sex	No anal sex	No anilingus	2-4	2-4	1	2-4	1	Never	0	0	0	0	0	0	0	0	0	0	0	0	0	0	0	0	0	0	0	Invalid or no test	Invalid or no test	Invalid or no test	Invalid or no test	Invalid or no test	Invalid or no test
19-22	Male	White	Some college or AA degree	Never been married	Only to mostly opposite	No STI Diagnosed	Circumcised	Vaccinated	Never smoker	Does not drink alcohol	Never smoker	Deep kissing	Manual sex	Any sex	Vaginal sex	No oral sex	No anal sex	No anilingus	0	0	0	Never	Never	Never	Invalid or no test	Invalid or no test	Invalid or no test	Invalid or no test	Invalid or no test	Invalid or no test	Invalid or no test	Invalid or no test	Invalid or no test	Invalid or no test	Invalid or no test	Invalid or no test	Invalid or no test	Invalid or no test	Invalid or no test	Invalid or no test	Invalid or no test	Invalid or no test	Invalid or no test	Invalid or no test	Invalid or no test	Invalid or no test	Invalid or no test	Invalid or no test	Invalid or no test
19-22	Female	Other/Multiracial/Did not Answer	High school or less	Never been married	Only to mostly opposite	No STI Diagnosed	Female	Unvaccinated	Never smoker	Drinks alcohol	Never smoker	Deep kissing	No manual sex	No sex	No vaginal sex	No oral sex	No anal sex	No anilingus	5+	Never	Never	Never	Never	Never	0	0	0	0	0	0	0	0	0	0	0	0	0	0	0	0	0	0	0	0	0	0	0	0	0
18	Male	White	Some college or AA degree	Never been married	Only to mostly opposite	No STI Diagnosed	Circumcised	Vaccinated	Never smoker	Drinks alcohol	Never smoker	Deep kissing	Manual sex	Any sex	Vaginal sex	Oral sex	No anal sex	Anilingus	1	1	1	1	1	Never	Invalid or no test	Invalid or no test	Invalid or no test	Invalid or no test	Invalid or no test	Invalid or no test	Invalid or no test	Invalid or no test	Invalid or no test	Invalid or no test	Invalid or no test	Invalid or no test	Invalid or no test	Invalid or no test	Invalid or no test	Invalid or no test	Invalid or no test	Invalid or no test	Invalid or no test	Invalid or no test	Invalid or no test	Invalid or no test	Invalid or no test	Invalid or no test	Invalid or no test
18	Female	Other/Multiracial/Did not Answer	Some college or AA degree	Never been married	Only to mostly opposite	No STI Diagnosed	Female	Vaccinated	Never smoker	Does not drink alcohol	Never smoker	Deep kissing	Manual sex	Any sex	Vaginal sex	Oral sex	No anal sex	No anilingus	1	1	1	1	0	Never	Invalid or no test	Invalid or no test	Invalid or no test	Invalid or no test	Invalid or no test	Invalid or no test	Invalid or no test	Invalid or no test	Invalid or no test	Invalid or no test	Invalid or no test	Invalid or no test	Invalid or no test	Invalid or no test	Invalid or no test	Invalid or no test	Invalid or no test	Invalid or no test	Invalid or no test	0	0	0	0	0	0
18	Male	White	High school or less	Never been married	Equal to only same	No STI Diagnosed	Circumcised	Vaccinated	Never smoker	Does not drink alcohol	Former smoker	Deep kissing	No manual sex	No sex	No vaginal sex	No oral sex	No anal sex	No anilingus	0	Never	Never	Never	Never	Never	0	0	0	0	0	0	0	0	0	0	0	0	0	0	0	0	0	0	0	Invalid or no test	Invalid or no test	Invalid or no test	Invalid or no test	Invalid or no test	Invalid or no test
19-22	Female	White	Some college or AA degree	Never been married	Only to mostly opposite	No STI Diagnosed	Female	Vaccinated	Never smoker	Drinks alcohol	Never smoker	Deep kissing	No manual sex	Any sex	Vaginal sex	Oral sex	No anal sex	No anilingus	1	1	1	1	1	Never	0	0	0	0	0	0	0	0	0	0	0	0	0	0	0	0	0	0	0	Invalid or no test	Invalid or no test	Invalid or no test	Invalid or no test	Invalid or no test	Invalid or no test
18	Female	Asian	High school or less	Never been married	Only to mostly opposite	No STI Diagnosed	Female	Unvaccinated	Former smoker	Drinks alcohol	Never smoker	Deep kissing	Manual sex	Any sex	No vaginal sex	Oral sex	No anal sex	No anilingus	2-4	1	Never	1	1	Never	0	0	0	0	0	0	0	0	0	0	0	0	0	0	0	0	0	0	0	0	0	0	0	0	0
19-22	Male	White	Some college or AA degree	Never been married	Only to mostly opposite	No STI Diagnosed	Circumcised	Vaccinated	Never smoker	Does not drink alcohol	Never smoker	Deep kissing	Manual sex	Any sex	No vaginal sex	Oral sex	No anal sex	No anilingus	1	1	Never	1	1	Never	0	0	0	0	0	0	0	0	0	0	0	0	0	0	0	0	0	0	0	Invalid or no test	Invalid or no test	Invalid or no test	Invalid or no test	Invalid or no test	Invalid or no test
18	Female	Asian	Some college or AA degree	Never been married	Only to mostly opposite	No STI Diagnosed	Female	Vaccinated	Never smoker	Drinks alcohol	Never smoker	No deep kissing	No manual sex	No sex	No vaginal sex	No oral sex	No anal sex	No anilingus	Never	Never	Never	Never	Never	Never	0	0	0	0	0	0	0	0	0	0	0	0	0	0	0	0	0	0	0	1	0	0	0	0	0
18	Female	White	High school or less	Never been married	Only to mostly opposite	No STI Diagnosed	Female	Unvaccinated	Never smoker	Drinks alcohol	Never smoker	Deep kissing	No manual sex	No sex	No vaginal sex	No oral sex	No anal sex	No anilingus	1	Never	Never	Never	Never	Never	0	0	0	0	0	0	0	0	0	0	0	0	0	0	0	0	0	0	0	Invalid or no test	Invalid or no test	Invalid or no test	Invalid or no test	Invalid or no test	Invalid or no test
19-22	Male	Asian	Some college or AA degree	Never been married	Only to mostly opposite	No STI Diagnosed	Uncircumcised	Vaccinated	Never smoker	Does not drink alcohol	Never smoker	Deep kissing	Manual sex	No sex	No vaginal sex	No oral sex	No anal sex	No anilingus	2-4	Never	Never	Never	Never	Never	0	0	0	0	0	0	0	0	0	0	0	0	0	0	0	0	0	0	0	Invalid or no test	Invalid or no test	Invalid or no test	Invalid or no test	Invalid or no test	Invalid or no test
18	Male	White	High school or less	Never been married	Only to mostly opposite	No STI Diagnosed	Circumcised	Unvaccinated	Never smoker	Did not answer	Never smoker	Deep kissing	Manual sex	Any sex	Vaginal sex	No oral sex	No anal sex	No anilingus	2-4	1	1	Never	Never	Never	0	0	0	0	0	0	0	0	0	0	0	0	0	0	0	0	0	0	0	Invalid or no test	Invalid or no test	Invalid or no test	Invalid or no test	Invalid or no test	Invalid or no test
19-22	Male	White	High school or less	Never been married	Only to mostly opposite	No STI Diagnosed	Circumcised	Unvaccinated	Never smoker	Does not drink alcohol	Never smoker	Deep kissing	Manual sex	Any sex	Vaginal sex	Oral sex	No anal sex	No anilingus	1	1	1	1	1	Never	0	0	0	0	0	0	0	0	0	0	0	0	0	0	0	0	0	0	0	Invalid or no test	Invalid or no test	Invalid or no test	Invalid or no test	Invalid or no test	Invalid or no test
19-22	Female	White	Some college or AA degree	Never been married	Only to mostly opposite	No STI Diagnosed	Female	Vaccinated	Never smoker	Drinks alcohol	Smoker	Deep kissing	Manual sex	Any sex	Vaginal sex	Oral sex	No anal sex	No anilingus	5+	5+	2-4	5+	1	Never	0	0	0	0	0	0	0	0	0	0	0	0	0	0	0	0	0	0	0	1	0	0	0	0	0
18	Male	Black	Some college or AA degree	Never been married	Only to mostly opposite	No STI Diagnosed	Circumcised	Vaccinated	Never smoker	Drinks alcohol	Former smoker	Deep kissing	Manual sex	Any sex	Vaginal sex	Oral sex	Anal sex	No anilingus	1	1	1	1	1	1	0	0	0	0	0	0	0	0	0	0	0	0	0	0	0	0	0	0	0	Invalid or no test	Invalid or no test	Invalid or no test	Invalid or no test	Invalid or no test	Invalid or no test
18	Female	White	High school or less	Never been married	Only to mostly opposite	No STI Diagnosed	Female	Vaccinated	Never smoker	Does not drink alcohol	Never smoker	Deep kissing	Manual sex	No sex	No vaginal sex	No oral sex	No anal sex	No anilingus	1	Never	Never	Never	Never	Never	0	0	0	0	0	0	0	0	0	0	0	0	0	0	0	0	0	0	0	0	0	0	0	0	0
18	Female	Asian	High school or less	Never been married	Only to mostly opposite	No STI Diagnosed	Female	Vaccinated	Never smoker	Drinks alcohol	Never smoker	No deep kissing	No manual sex	Did not answer	Did not answer	Did not answer	Did not answer	No anilingus	Never	Did not answer	Did not answer	Did not answer	Did not answer	Did not answer	1	0	1	0	0	0	0	0	0	0	0	0	0	0	0	0	0	0	0	Invalid or no test	Invalid or no test	Invalid or no test	Invalid or no test	Invalid or no test	Invalid or no test
18	Male	White	High school or less	Never been married	Only to mostly opposite	No STI Diagnosed	Circumcised	Vaccinated	Never smoker	Drinks alcohol	Never smoker	Deep kissing	Manual sex	Any sex	Vaginal sex	Oral sex	Anal sex	No anilingus	1	1	1	1	1	1	0	0	0	0	0	0	0	0	0	0	0	0	0	0	0	0	0	0	0	Invalid or no test	Invalid or no test	Invalid or no test	Invalid or no test	Invalid or no test	Invalid or no test
19-22	Female	Asian	High school or less	Never been married	Only to mostly opposite	No STI Diagnosed	Female	Unvaccinated	Never smoker	Drinks alcohol	Former smoker	No deep kissing	No manual sex	No sex	No vaginal sex	No oral sex	No anal sex	No anilingus	Never	Never	Never	Never	Never	Never	0	0	0	0	0	0	0	0	0	0	0	0	0	0	0	0	0	0	0	0	0	0	0	0	0
18	Female	White	Some college or AA degree	Never been married	Only to mostly opposite	No STI Diagnosed	Female	Vaccinated	Never smoker	Drinks alcohol	Smoker	Deep kissing	Manual sex	Any sex	Vaginal sex	Oral sex	No anal sex	No anilingus	5+	2-4	2-4	2-4	2-4	Never	0	0	0	0	0	0	0	0	0	0	0	0	0	0	0	0	0	0	0	1	0	0	0	0	0
18	Male	Asian	High school or less	Never been married	Only to mostly opposite	No STI Diagnosed	Uncircumcised	Vaccinated	Former smoker	Drinks alcohol	Never smoker	No deep kissing	No manual sex	No sex	No vaginal sex	No oral sex	No anal sex	No anilingus	Never	Never	Never	Never	Never	Never	Invalid or no test	Invalid or no test	Invalid or no test	Invalid or no test	Invalid or no test	Invalid or no test	Invalid or no test	Invalid or no test	Invalid or no test	Invalid or no test	Invalid or no test	Invalid or no test	Invalid or no test	Invalid or no test	Invalid or no test	Invalid or no test	Invalid or no test	Invalid or no test	Invalid or no test	Invalid or no test	Invalid or no test	Invalid or no test	Invalid or no test	Invalid or no test	Invalid or no test
19-22	Female	White	Some college or AA degree	Never been married	Only to mostly opposite	No STI Diagnosed	Female	Unvaccinated	Never smoker	Drinks alcohol	Former smoker	Deep kissing	No manual sex	Any sex	Vaginal sex	Oral sex	No anal sex	No anilingus	5+	2-4	2-4	1	0	Never	0	0	0	0	0	0	0	0	0	0	0	0	0	0	0	0	0	0	0	Invalid or no test	Invalid or no test	Invalid or no test	Invalid or no test	Invalid or no test	Invalid or no test
19-22	Male	White	Some college or AA degree	Never been married	Only to mostly opposite	No STI Diagnosed	Circumcised	Vaccinated	Never smoker	Drinks alcohol	Smoker	Deep kissing	Manual sex	Any sex	No vaginal sex	Oral sex	No anal sex	No anilingus	2-4	1	Never	1	1	Never	0	0	0	0	0	0	0	0	0	0	0	0	0	0	0	0	0	0	0	Invalid or no test	Invalid or no test	Invalid or no test	Invalid or no test	Invalid or no test	Invalid or no test
19-22	Female	Hispanic	Some college or AA degree	Never been married	Only to mostly opposite	No STI Diagnosed	Female	Vaccinated	Never smoker	Drinks alcohol	Never smoker	Deep kissing	Manual sex	Any sex	Vaginal sex	Oral sex	No anal sex	No anilingus	5+	5+	5+	5+	2-4	Never	0	0	0	0	0	0	0	0	0	0	0	0	0	0	0	0	0	0	0	Invalid or no test	Invalid or no test	Invalid or no test	Invalid or no test	Invalid or no test	Invalid or no test
19-22	Female	White	Some college or AA degree	Never been married	Only to mostly opposite	No STI Diagnosed	Female	Unvaccinated	Never smoker	Drinks alcohol	Never smoker	Deep kissing	Manual sex	Any sex	Vaginal sex	Oral sex	No anal sex	No anilingus	2-4	2-4	2-4	2-4	2-4	Never	Invalid or no test	Invalid or no test	Invalid or no test	Invalid or no test	Invalid or no test	Invalid or no test	Invalid or no test	Invalid or no test	Invalid or no test	Invalid or no test	Invalid or no test	Invalid or no test	Invalid or no test	Invalid or no test	Invalid or no test	Invalid or no test	Invalid or no test	Invalid or no test	Invalid or no test	1	0	0	0	0	0
18	Female	Asian	High school or less	Never been married	Equal to only same	No STI Diagnosed	Female	Vaccinated	Never smoker	Does not drink alcohol	Never smoker	Deep kissing	Manual sex	No sex	No vaginal sex	No oral sex	No anal sex	No anilingus	1	Never	Never	Never	Never	Never	0	0	0	0	0	0	0	0	0	0	0	0	0	0	0	0	0	0	0	Invalid or no test	Invalid or no test	Invalid or no test	Invalid or no test	Invalid or no test	Invalid or no test
19-22	Female	Asian	Some college or AA degree	Never been married	Equal to only same	No STI Diagnosed	Female	Unvaccinated	Never smoker	Does not drink alcohol	Never smoker	No deep kissing	No manual sex	No sex	No vaginal sex	No oral sex	No anal sex	No anilingus	Never	Never	Never	Never	Never	Never	0	0	0	0	0	0	0	0	0	0	0	0	0	0	0	0	0	0	0	Invalid or no test	Invalid or no test	Invalid or no test	Invalid or no test	Invalid or no test	Invalid or no test
19-22	Female	White	Some college or AA degree	Never been married	Only to mostly opposite	No STI Diagnosed	Female	Vaccinated	Never smoker	Drinks alcohol	Smoker	Deep kissing	Manual sex	Any sex	Vaginal sex	Oral sex	Anal sex	No anilingus	1	1	1	1	1	1	0	0	0	0	0	0	0	0	0	0	0	0	0	0	0	0	0	0	0	Invalid or no test	Invalid or no test	Invalid or no test	Invalid or no test	Invalid or no test	Invalid or no test
18	Female	White	Some college or AA degree	Never been married	Only to mostly opposite	No STI Diagnosed	Female	Vaccinated	Never smoker	Drinks alcohol	Former smoker	Deep kissing	Manual sex	Any sex	Vaginal sex	Oral sex	No anal sex	No anilingus	2-4	2-4	2-4	1	1	Never	0	0	0	0	0	0	0	0	0	0	0	0	0	0	0	0	0	0	0	1	0	0	0	0	0
19-22	Female	White	Some college or AA degree	Never been married	Only to mostly opposite	No STI Diagnosed	Female	Did not answer	Never smoker	Drinks alcohol	Smoker	Deep kissing	Manual sex	Any sex	Vaginal sex	Oral sex	No anal sex	No anilingus	2-4	1	1	0	0	Never	0	0	0	0	0	0	0	0	0	0	0	0	0	0	0	0	0	0	0	0	0	0	0	0	0
18	Female	Asian	High school or less	Never been married	Only to mostly opposite	No STI Diagnosed	Female	Vaccinated	Never smoker	Drinks alcohol	Never smoker	No deep kissing	No manual sex	No sex	No vaginal sex	No oral sex	No anal sex	No anilingus	Never	Never	Never	Never	Never	Never	0	0	0	0	0	0	0	0	0	0	0	0	0	0	0	0	0	0	0	Invalid or no test	Invalid or no test	Invalid or no test	Invalid or no test	Invalid or no test	Invalid or no test
18	Male	Asian	Some college or AA degree	Never been married	Only to mostly opposite	No STI Diagnosed	Circumcised	Unvaccinated	Never smoker	Does not drink alcohol	Never smoker	No deep kissing	No manual sex	No sex	No vaginal sex	No oral sex	No anal sex	No anilingus	Never	Never	Never	Never	Never	Never	0	0	0	0	0	0	0	0	0	0	0	0	0	0	0	0	0	0	0	Invalid or no test	Invalid or no test	Invalid or no test	Invalid or no test	Invalid or no test	Invalid or no test
19-22	Female	White	High school or less	Never been married	Only to mostly opposite	No STI Diagnosed	Female	Vaccinated	Never smoker	Does not drink alcohol	Did not answer	Deep kissing	Manual sex	Any sex	Vaginal sex	Oral sex	No anal sex	No anilingus	1	1	1	1	1	Never	0	0	0	0	0	0	0	0	0	0	0	0	0	0	0	0	0	0	0	Invalid or no test	Invalid or no test	Invalid or no test	Invalid or no test	Invalid or no test	Invalid or no test
19-22	Male	Asian	Some college or AA degree	Never been married	Only to mostly opposite	No STI Diagnosed	Uncircumcised	Vaccinated	Smoker	Drinks alcohol	Smoker	Deep kissing	No manual sex	Any sex	No vaginal sex	Oral sex	No anal sex	No anilingus	1	0	Never	0	0	Never	0	0	0	0	0	0	0	0	0	0	0	0	0	0	0	0	0	0	0	Invalid or no test	Invalid or no test	Invalid or no test	Invalid or no test	Invalid or no test	Invalid or no test
18	Male	White	High school or less	Never been married	Equal to only same	No STI Diagnosed	Circumcised	Did not answer	Never smoker	Drinks alcohol	Former smoker	Deep kissing	No manual sex	No sex	No vaginal sex	No oral sex	No anal sex	No anilingus	2-4	Never	Never	Never	Never	Never	0	0	0	0	0	0	0	0	0	0	0	0	0	0	0	0	0	0	0	Invalid or no test	Invalid or no test	Invalid or no test	Invalid or no test	Invalid or no test	Invalid or no test
19-22	Female	White	Some college or AA degree	Never been married	Only to mostly opposite	No STI Diagnosed	Female	Did not answer	Never smoker	Drinks alcohol	Former smoker	Deep kissing	Manual sex	Any sex	No vaginal sex	Oral sex	No anal sex	No anilingus	2-4	0	Never	0	2-4	Never	0	0	0	0	0	0	0	0	0	0	0	0	0	0	0	0	0	0	0	Invalid or no test	Invalid or no test	Invalid or no test	Invalid or no test	Invalid or no test	Invalid or no test
19-22	Male	White	Some college or AA degree	Never been married	Only to mostly opposite	No STI Diagnosed	Circumcised	Vaccinated	Never smoker	Drinks alcohol	Never smoker	Deep kissing	Manual sex	Any sex	No vaginal sex	Oral sex	No anal sex	No anilingus	1	0	Never	0	0	Never	0	0	0	0	0	0	0	0	0	0	0	0	0	0	0	0	0	0	0	Invalid or no test	Invalid or no test	Invalid or no test	Invalid or no test	Invalid or no test	Invalid or no test
18	Female	White	Some college or AA degree	Never been married	Only to mostly opposite	No STI Diagnosed	Female	Unvaccinated	Never smoker	Drinks alcohol	Never smoker	No deep kissing	Did not answer	Any sex	No vaginal sex	Oral sex	No anal sex	No anilingus	Never	1	Never	1	0	Never	1	1	0	0	0	0	0	0	0	1	0	0	0	0	0	1	0	0	0	Invalid or no test	Invalid or no test	Invalid or no test	Invalid or no test	Invalid or no test	Invalid or no test
18	Female	White	High school or less	Never been married	Only to mostly opposite	No STI Diagnosed	Female	Vaccinated	Never smoker	Drinks alcohol	Did not answer	Deep kissing	Manual sex	Any sex	Vaginal sex	No oral sex	No anal sex	No anilingus	2-4	1	1	Never	Never	Never	1	0	0	0	0	0	0	0	0	0	0	0	0	0	0	0	0	1	0	Invalid or no test	Invalid or no test	Invalid or no test	Invalid or no test	Invalid or no test	Invalid or no test
18	Male	Other/Multiracial/Did not Answer	Some college or AA degree	Never been married	Only to mostly opposite	No STI Diagnosed	Circumcised	Vaccinated	Never smoker	Drinks alcohol	Never smoker	Deep kissing	No manual sex	Any sex	Vaginal sex	Oral sex	Anal sex	No anilingus	5+	5+	5+	5+	5+	0	Invalid or no test	Invalid or no test	Invalid or no test	Invalid or no test	Invalid or no test	Invalid or no test	Invalid or no test	Invalid or no test	Invalid or no test	Invalid or no test	Invalid or no test	Invalid or no test	Invalid or no test	Invalid or no test	Invalid or no test	Invalid or no test	Invalid or no test	Invalid or no test	Invalid or no test	Invalid or no test	Invalid or no test	Invalid or no test	Invalid or no test	Invalid or no test	Invalid or no test
19-22	Female	Asian	High school or less	Never been married	Only to mostly opposite	No STI Diagnosed	Female	Vaccinated	Never smoker	Does not drink alcohol	Never smoker	No deep kissing	No manual sex	No sex	No vaginal sex	No oral sex	No anal sex	No anilingus	Never	Never	Never	Never	Never	Never	0	0	0	0	0	0	0	0	0	0	0	0	0	0	0	0	0	0	0	0	0	0	0	0	0
18	Female	Black	High school or less	Never been married	Only to mostly opposite	No STI Diagnosed	Female	Vaccinated	Never smoker	Drinks alcohol	Did not answer	Deep kissing	Manual sex	Any sex	Vaginal sex	Oral sex	No anal sex	No anilingus	2-4	2-4	2-4	1	1	Never	Invalid or no test	Invalid or no test	Invalid or no test	Invalid or no test	Invalid or no test	Invalid or no test	Invalid or no test	Invalid or no test	Invalid or no test	Invalid or no test	Invalid or no test	Invalid or no test	Invalid or no test	Invalid or no test	Invalid or no test	Invalid or no test	Invalid or no test	Invalid or no test	Invalid or no test	0	0	0	0	0	0
18	Female	Asian	Some college or AA degree	Never been married	Only to mostly opposite	No STI Diagnosed	Female	Vaccinated	Never smoker	Does not drink alcohol	Never smoker	No deep kissing	No manual sex	No sex	No vaginal sex	No oral sex	No anal sex	No anilingus	Never	Never	Never	Never	Never	Never	0	0	0	0	0	0	0	0	0	0	0	0	0	0	0	0	0	0	0	Invalid or no test	Invalid or no test	Invalid or no test	Invalid or no test	Invalid or no test	Invalid or no test
18	Female	White	Some college or AA degree	Never been married	Only to mostly opposite	No STI Diagnosed	Female	Vaccinated	Never smoker	Drinks alcohol	Never smoker	Deep kissing	No manual sex	Any sex	No vaginal sex	Oral sex	No anal sex	No anilingus	2-4	0	Never	0	0	Never	0	0	0	0	0	0	0	0	0	0	0	0	0	0	0	0	0	0	0	0	0	0	0	0	0
18	Male	White	High school or less	Never been married	Equal to only same	STI Diagnosed	Circumcised	Unvaccinated	Former smoker	Drinks alcohol	Smoker	Deep kissing	Manual sex	Any sex	Vaginal sex	Oral sex	Anal sex	Anilingus	5+	5+	1	5+	5+	2-4	0	0	0	0	0	0	0	0	0	0	0	0	0	0	0	0	0	0	0	Invalid or no test	Invalid or no test	Invalid or no test	Invalid or no test	Invalid or no test	Invalid or no test
18	Female	White	High school or less	Never been married	Only to mostly opposite	No STI Diagnosed	Female	Vaccinated	Never smoker	Drinks alcohol	Never smoker	Deep kissing	Manual sex	Any sex	Vaginal sex	Oral sex	No anal sex	No anilingus	1	1	1	1	1	Never	0	0	0	0	0	0	0	0	0	0	0	0	0	0	0	0	0	0	0	0	0	0	0	0	0
18	Male	Asian	Did not Answer	Did not Answer	Other/Did not answer	No STI Diagnosed	Did not answer	Did not answer	Never smoker	Did not answer	Never smoker	No deep kissing	No manual sex	No sex	No vaginal sex	No oral sex	No anal sex	No anilingus	Never	Never	Never	Never	Never	Never	1	1	0	0	0	0	0	0	0	0	0	0	0	0	0	0	0	0	0	Invalid or no test	Invalid or no test	Invalid or no test	Invalid or no test	Invalid or no test	Invalid or no test
18	Female	White	High school or less	Never been married	Only to mostly opposite	No STI Diagnosed	Female	Vaccinated	Never smoker	Does not drink alcohol	Never smoker	Deep kissing	No manual sex	No sex	No vaginal sex	No oral sex	No anal sex	No anilingus	0	Never	Never	Never	Never	Never	0	0	0	0	0	0	0	0	0	0	0	0	0	0	0	0	0	0	0	0	0	0	0	0	0
18	Female	Asian	High school or less	Never been married	Only to mostly opposite	No STI Diagnosed	Female	Vaccinated	Never smoker	Drinks alcohol	Never smoker	No deep kissing	No manual sex	No sex	No vaginal sex	No oral sex	No anal sex	No anilingus	Never	Never	Never	Never	Never	Never	0	0	0	0	0	0	0	0	0	0	0	0	0	0	0	0	0	0	0	1	0	0	0	0	0
19-22	Female	Black	Some college or AA degree	Never been married	Other/Did not answer	No STI Diagnosed	Female	Unvaccinated	Never smoker	Does not drink alcohol	Former smoker	No deep kissing	No manual sex	No sex	No vaginal sex	No oral sex	No anal sex	No anilingus	Never	Never	Never	Never	Never	Never	0	0	0	0	0	0	0	0	0	0	0	0	0	0	0	0	0	0	0	Invalid or no test	Invalid or no test	Invalid or no test	Invalid or no test	Invalid or no test	Invalid or no test
18	Male	Asian	High school or less	Never been married	Only to mostly opposite	No STI Diagnosed	Uncircumcised	Did not answer	Never smoker	Drinks alcohol	Never smoker	Deep kissing	Manual sex	Any sex	Vaginal sex	Oral sex	No anal sex	No anilingus	2-4	1	Did not answer	Did not answer	Did not answer	Never	0	0	0	0	0	0	0	0	0	0	0	0	0	0	0	0	0	0	0	Invalid or no test	Invalid or no test	Invalid or no test	Invalid or no test	Invalid or no test	Invalid or no test
18	Female	White	Some college or AA degree	Never been married	Other/Did not answer	No STI Diagnosed	Female	Vaccinated	Never smoker	Drinks alcohol	Never smoker	Did not answer	Did not answer	No sex	No vaginal sex	No oral sex	No anal sex	No anilingus	Did not answer	Never	Never	Never	Never	Never	0	0	0	0	0	0	0	0	0	0	0	0	0	0	0	0	0	0	0	Invalid or no test	Invalid or no test	Invalid or no test	Invalid or no test	Invalid or no test	Invalid or no test
19-22	Male	White	Some college or AA degree	Never been married	Only to mostly opposite	No STI Diagnosed	Circumcised	Vaccinated	Never smoker	Does not drink alcohol	Never smoker	No deep kissing	No manual sex	No sex	No vaginal sex	No oral sex	No anal sex	No anilingus	Never	Never	Never	Never	Never	Never	1	0	0	0	0	0	0	0	0	0	1	0	0	0	0	0	0	0	0	Invalid or no test	Invalid or no test	Invalid or no test	Invalid or no test	Invalid or no test	Invalid or no test
19-22	Female	White	College or postgraduate degree	Never been married	Only to mostly opposite	No STI Diagnosed	Female	Vaccinated	Never smoker	Does not drink alcohol	Never smoker	No deep kissing	No manual sex	No sex	No vaginal sex	No oral sex	No anal sex	No anilingus	Never	Never	Never	Never	Never	Never	0	0	0	0	0	0	0	0	0	0	0	0	0	0	0	0	0	0	0	0	0	0	0	0	0
19-22	Female	White	Some college or AA degree	Never been married	Only to mostly opposite	No STI Diagnosed	Female	Vaccinated	Never smoker	Drinks alcohol	Never smoker	Deep kissing	Manual sex	Any sex	Vaginal sex	Oral sex	Anal sex	Anilingus	1	1	1	1	1	1	Invalid or no test	Invalid or no test	Invalid or no test	Invalid or no test	Invalid or no test	Invalid or no test	Invalid or no test	Invalid or no test	Invalid or no test	Invalid or no test	Invalid or no test	Invalid or no test	Invalid or no test	Invalid or no test	Invalid or no test	Invalid or no test	Invalid or no test	Invalid or no test	Invalid or no test	Invalid or no test	Invalid or no test	Invalid or no test	Invalid or no test	Invalid or no test	Invalid or no test
19-22	Male	White	Some college or AA degree	Never been married	Only to mostly opposite	No STI Diagnosed	Circumcised	Vaccinated	Never smoker	Does not drink alcohol	Never smoker	No deep kissing	No manual sex	No sex	No vaginal sex	No oral sex	No anal sex	No anilingus	Never	Never	Never	Never	Never	Never	Invalid or no test	Invalid or no test	Invalid or no test	Invalid or no test	Invalid or no test	Invalid or no test	Invalid or no test	Invalid or no test	Invalid or no test	Invalid or no test	Invalid or no test	Invalid or no test	Invalid or no test	Invalid or no test	Invalid or no test	Invalid or no test	Invalid or no test	Invalid or no test	Invalid or no test	Invalid or no test	Invalid or no test	Invalid or no test	Invalid or no test	Invalid or no test	Invalid or no test
19-22	Female	Asian	Some college or AA degree	Never been married	Only to mostly opposite	No STI Diagnosed	Female	Unvaccinated	Never smoker	Does not drink alcohol	Never smoker	No deep kissing	No manual sex	No sex	No vaginal sex	No oral sex	No anal sex	No anilingus	Never	Never	Never	Never	Never	Never	0	0	0	0	0	0	0	0	0	0	0	0	0	0	0	0	0	0	0	0	0	0	0	0	0
19-22	Female	Asian	High school or less	Never been married	Only to mostly opposite	No STI Diagnosed	Female	Vaccinated	Former smoker	Drinks alcohol	Former smoker	Deep kissing	Manual sex	No sex	No vaginal sex	No oral sex	No anal sex	No anilingus	2-4	Never	Never	Never	Never	Never	0	0	0	0	0	0	0	0	0	0	0	0	0	0	0	0	0	0	0	Invalid or no test	Invalid or no test	Invalid or no test	Invalid or no test	Invalid or no test	Invalid or no test
19-22	Male	White	Some college or AA degree	Never been married	Only to mostly opposite	No STI Diagnosed	Circumcised	Unvaccinated	Never smoker	Drinks alcohol	Never smoker	Deep kissing	Manual sex	Any sex	Vaginal sex	Oral sex	No anal sex	No anilingus	1	1	1	1	1	Never	0	0	0	0	0	0	0	0	0	0	0	0	0	0	0	0	0	0	0	Invalid or no test	Invalid or no test	Invalid or no test	Invalid or no test	Invalid or no test	Invalid or no test
19-22	Male	White	Some college or AA degree	Never been married	Only to mostly opposite	No STI Diagnosed	Circumcised	Vaccinated	Never smoker	Drinks alcohol	Never smoker	Deep kissing	Manual sex	Any sex	Vaginal sex	Oral sex	No anal sex	No anilingus	0	1	1	1	0	Never	0	0	0	0	0	0	0	0	0	0	0	0	0	0	0	0	0	0	0	Invalid or no test	Invalid or no test	Invalid or no test	Invalid or no test	Invalid or no test	Invalid or no test
19-22	Female	White	Some college or AA degree	Never been married	Only to mostly opposite	No STI Diagnosed	Female	Unvaccinated	Never smoker	Drinks alcohol	Never smoker	Deep kissing	Manual sex	Any sex	Vaginal sex	Oral sex	No anal sex	No anilingus	1	1	1	1	1	Never	0	0	0	0	0	0	0	0	0	0	0	0	0	0	0	0	0	0	0	Invalid or no test	Invalid or no test	Invalid or no test	Invalid or no test	Invalid or no test	Invalid or no test
19-22	Female	White	Some college or AA degree	Never been married	Only to mostly opposite	No STI Diagnosed	Female	Did not answer	Never smoker	Does not drink alcohol	Never smoker	Deep kissing	Manual sex	Any sex	No vaginal sex	Oral sex	No anal sex	No anilingus	2-4	0	Never	0	0	Never	0	0	0	0	0	0	0	0	0	0	0	0	0	0	0	0	0	0	0	Invalid or no test	Invalid or no test	Invalid or no test	Invalid or no test	Invalid or no test	Invalid or no test
19-22	Male	White	High school or less	Never been married	Only to mostly opposite	No STI Diagnosed	Circumcised	Unvaccinated	Never smoker	Drinks alcohol	Smoker	Deep kissing	Manual sex	Any sex	Vaginal sex	Oral sex	No anal sex	No anilingus	1	0	0	0	0	Never	0	0	0	0	0	0	0	0	0	0	0	0	0	0	0	0	0	0	0	Invalid or no test	Invalid or no test	Invalid or no test	Invalid or no test	Invalid or no test	Invalid or no test
19-22	Male	White	High school or less	Never been married	Equal to only same	No STI Diagnosed	Circumcised	Unvaccinated	Former smoker	Drinks alcohol	Smoker	Deep kissing	Manual sex	Did not answer	Did not answer	Did not answer	Did not answer	No anilingus	2-4	Did not answer	Did not answer	Did not answer	Did not answer	Did not answer	0	0	0	0	0	0	0	0	0	0	0	0	0	0	0	0	0	0	0	Invalid or no test	Invalid or no test	Invalid or no test	Invalid or no test	Invalid or no test	Invalid or no test
19-22	Male	White	Some college or AA degree	Never been married	Only to mostly opposite	No STI Diagnosed	Uncircumcised	Vaccinated	Never smoker	Does not drink alcohol	Never smoker	Deep kissing	Manual sex	No sex	No vaginal sex	No oral sex	No anal sex	No anilingus	0	Never	Never	Never	Never	Never	0	0	0	0	0	0	0	0	0	0	0	0	0	0	0	0	0	0	0	Invalid or no test	Invalid or no test	Invalid or no test	Invalid or no test	Invalid or no test	Invalid or no test
19-22	Female	White	High school or less	Never been married	Only to mostly opposite	No STI Diagnosed	Female	Unvaccinated	Never smoker	Drinks alcohol	Never smoker	Deep kissing	No manual sex	No sex	No vaginal sex	No oral sex	No anal sex	No anilingus	1	Never	Never	Never	Never	Never	0	0	0	0	0	0	0	0	0	0	0	0	0	0	0	0	0	0	0	Invalid or no test	Invalid or no test	Invalid or no test	Invalid or no test	Invalid or no test	Invalid or no test
19-22	Female	Asian	High school or less	Never been married	Only to mostly opposite	No STI Diagnosed	Female	Did not answer	Never smoker	Does not drink alcohol	Never smoker	Deep kissing	No manual sex	No sex	No vaginal sex	No oral sex	No anal sex	No anilingus	0	Never	Never	Never	Never	Never	0	0	0	0	0	0	0	0	0	0	0	0	0	0	0	0	0	0	0	0	0	0	0	0	0
19-22	Male	White	Some college or AA degree	Never been married	Only to mostly opposite	No STI Diagnosed	Circumcised	Vaccinated	Never smoker	Drinks alcohol	Former smoker	Deep kissing	Manual sex	Any sex	No vaginal sex	Oral sex	No anal sex	No anilingus	1	1	Never	1	1	Never	Invalid or no test	Invalid or no test	Invalid or no test	Invalid or no test	Invalid or no test	Invalid or no test	Invalid or no test	Invalid or no test	Invalid or no test	Invalid or no test	Invalid or no test	Invalid or no test	Invalid or no test	Invalid or no test	Invalid or no test	Invalid or no test	Invalid or no test	Invalid or no test	Invalid or no test	Invalid or no test	Invalid or no test	Invalid or no test	Invalid or no test	Invalid or no test	Invalid or no test
19-22	Female	White	Some college or AA degree	Never been married	Only to mostly opposite	No STI Diagnosed	Female	Vaccinated	Never smoker	Drinks alcohol	Smoker	Deep kissing	Manual sex	Any sex	Vaginal sex	Oral sex	No anal sex	No anilingus	2-4	2-4	2-4	2-4	1	Never	0	0	0	0	0	0	0	0	0	0	0	0	0	0	0	0	0	0	0	Invalid or no test	Invalid or no test	Invalid or no test	Invalid or no test	Invalid or no test	Invalid or no test
19-22	Female	White	Some college or AA degree	Never been married	Only to mostly opposite	No STI Diagnosed	Female	Vaccinated	Former smoker	Drinks alcohol	Did not answer	Deep kissing	No manual sex	No sex	No vaginal sex	No oral sex	No anal sex	No anilingus	2-4	Never	Never	Never	Never	Never	Invalid or no test	Invalid or no test	Invalid or no test	Invalid or no test	Invalid or no test	Invalid or no test	Invalid or no test	Invalid or no test	Invalid or no test	Invalid or no test	Invalid or no test	Invalid or no test	Invalid or no test	Invalid or no test	Invalid or no test	Invalid or no test	Invalid or no test	Invalid or no test	Invalid or no test	Invalid or no test	Invalid or no test	Invalid or no test	Invalid or no test	Invalid or no test	Invalid or no test
19-22	Female	White	Some college or AA degree	Never been married	Only to mostly opposite	No STI Diagnosed	Female	Vaccinated	Never smoker	Does not drink alcohol	Never smoker	No deep kissing	No manual sex	No sex	No vaginal sex	No oral sex	No anal sex	No anilingus	Never	Never	Never	Never	Never	Never	0	0	0	0	0	0	0	0	0	0	0	0	0	0	0	0	0	0	0	1	0	0	0	0	0
19-22	Female	Hispanic	High school or less	Never been married	Only to mostly opposite	No STI Diagnosed	Female	Vaccinated	Never smoker	Drinks alcohol	Never smoker	Deep kissing	No manual sex	No sex	No vaginal sex	No oral sex	No anal sex	No anilingus	1	Never	Never	Never	Never	Never	0	0	0	0	0	0	0	0	0	0	0	0	0	0	0	0	0	0	0	Invalid or no test	Invalid or no test	Invalid or no test	Invalid or no test	Invalid or no test	Invalid or no test
19-22	Female	Black	Some college or AA degree	Never been married	Only to mostly opposite	No STI Diagnosed	Female	Vaccinated	Never smoker	Does not drink alcohol	Never smoker	No deep kissing	No manual sex	No sex	No vaginal sex	No oral sex	No anal sex	No anilingus	Never	Never	Never	Never	Never	Never	0	0	0	0	0	0	0	0	0	0	0	0	0	0	0	0	0	0	0	0	0	0	0	0	0
19-22	Female	Asian	High school or less	Never been married	Only to mostly opposite	No STI Diagnosed	Female	Did not answer	Never smoker	Did not answer	Never smoker	Deep kissing	Manual sex	No sex	No vaginal sex	No oral sex	No anal sex	No anilingus	1	Never	Never	Never	Never	Never	0	0	0	0	0	0	0	0	0	0	0	0	0	0	0	0	0	0	0	Invalid or no test	Invalid or no test	Invalid or no test	Invalid or no test	Invalid or no test	Invalid or no test
19-22	Female	Asian	High school or less	Never been married	Only to mostly opposite	No STI Diagnosed	Female	Vaccinated	Never smoker	Drinks alcohol	Never smoker	Deep kissing	Did not answer	Any sex	Vaginal sex	Oral sex	No anal sex	No anilingus	1	1	1	1	1	Never	0	0	0	0	0	0	0	0	0	0	0	0	0	0	0	0	0	0	0	Invalid or no test	Invalid or no test	Invalid or no test	Invalid or no test	Invalid or no test	Invalid or no test
19-22	Female	Asian	High school or less	Never been married	Only to mostly opposite	No STI Diagnosed	Female	Vaccinated	Never smoker	Does not drink alcohol	Never smoker	Deep kissing	Manual sex	Any sex	No vaginal sex	Oral sex	No anal sex	No anilingus	0	0	Never	0	0	Never	0	0	0	0	0	0	0	0	0	0	0	0	0	0	0	0	0	0	0	Invalid or no test	Invalid or no test	Invalid or no test	Invalid or no test	Invalid or no test	Invalid or no test
19-22	Female	Asian	Some college or AA degree	Never been married	Only to mostly opposite	No STI Diagnosed	Female	Did not answer	Never smoker	Does not drink alcohol	Never smoker	No deep kissing	No manual sex	No sex	No vaginal sex	No oral sex	No anal sex	No anilingus	Never	Never	Never	Never	Never	Never	1	0	0	0	0	0	0	0	0	0	0	1	0	0	0	0	0	0	0	Invalid or no test	Invalid or no test	Invalid or no test	Invalid or no test	Invalid or no test	Invalid or no test
19-22	Female	Asian	Some college or AA degree	Never been married	Only to mostly opposite	No STI Diagnosed	Female	Unvaccinated	Never smoker	Drinks alcohol	Former smoker	No deep kissing	No manual sex	No sex	No vaginal sex	No oral sex	No anal sex	No anilingus	Never	Never	Never	Never	Never	Never	Invalid or no test	Invalid or no test	Invalid or no test	Invalid or no test	Invalid or no test	Invalid or no test	Invalid or no test	Invalid or no test	Invalid or no test	Invalid or no test	Invalid or no test	Invalid or no test	Invalid or no test	Invalid or no test	Invalid or no test	Invalid or no test	Invalid or no test	Invalid or no test	Invalid or no test	0	0	0	0	0	0
19-22	Female	White	Some college or AA degree	Never been married	Only to mostly opposite	No STI Diagnosed	Female	Vaccinated	Never smoker	Drinks alcohol	Former smoker	Deep kissing	Manual sex	Any sex	Vaginal sex	Oral sex	No anal sex	No anilingus	5+	2-4	2-4	1	2-4	Never	0	0	0	0	0	0	0	0	0	0	0	0	0	0	0	0	0	0	0	1	0	0	0	0	0
19-22	Female	Asian	Some college or AA degree	Never been married	Other/Did not answer	No STI Diagnosed	Female	Vaccinated	Never smoker	Does not drink alcohol	Never smoker	No deep kissing	No manual sex	No sex	No vaginal sex	No oral sex	No anal sex	No anilingus	Never	Never	Never	Never	Never	Never	0	0	0	0	0	0	0	0	0	0	0	0	0	0	0	0	0	0	0	Invalid or no test	Invalid or no test	Invalid or no test	Invalid or no test	Invalid or no test	Invalid or no test
18	Female	Asian	Some college or AA degree	Never been married	Only to mostly opposite	No STI Diagnosed	Female	Unvaccinated	Never smoker	Does not drink alcohol	Never smoker	Deep kissing	Manual sex	No sex	No vaginal sex	No oral sex	No anal sex	No anilingus	1	Never	Never	Never	Never	Never	1	0	1	0	0	0	0	0	0	0	0	0	0	0	0	0	0	0	0	0	0	0	0	0	0
19-22	Female	White	Some college or AA degree	Never been married	Only to mostly opposite	No STI Diagnosed	Female	Unvaccinated	Never smoker	Does not drink alcohol	Never smoker	Deep kissing	Manual sex	Any sex	Vaginal sex	Oral sex	No anal sex	No anilingus	1	1	1	1	1	Never	0	0	0	0	0	0	0	0	0	0	0	0	0	0	0	0	0	0	0	0	0	0	0	0	0
19-22	Female	Asian	Some college or AA degree	Never been married	Only to mostly opposite	No STI Diagnosed	Female	Vaccinated	Never smoker	Drinks alcohol	Smoker	Deep kissing	No manual sex	Any sex	Vaginal sex	Oral sex	Anal sex	No anilingus	5+	5+	5+	2-4	1	0	1	1	0	0	0	0	0	0	0	0	0	0	0	0	0	0	1	0	0	0	0	0	0	0	0
19-22	Male	White	Some college or AA degree	Never been married	Only to mostly opposite	No STI Diagnosed	Circumcised	Vaccinated	Never smoker	Drinks alcohol	Smoker	Deep kissing	Manual sex	Any sex	Vaginal sex	Oral sex	No anal sex	No anilingus	1	0	0	0	0	Never	1	0	0	0	0	0	0	0	0	0	0	0	0	0	0	0	0	1	0	Invalid or no test	Invalid or no test	Invalid or no test	Invalid or no test	Invalid or no test	Invalid or no test
19-22	Female	Asian	Some college or AA degree	Married or living with partner	Only to mostly opposite	No STI Diagnosed	Female	Vaccinated	Never smoker	Does not drink alcohol	Never smoker	Deep kissing	Manual sex	Any sex	Vaginal sex	Oral sex	Anal sex	No anilingus	1	1	1	1	1	1	0	0	0	0	0	0	0	0	0	0	0	0	0	0	0	0	0	0	0	1	0	0	0	0	0
19-22	Female	Black	High school or less	Never been married	Only to mostly opposite	STI Diagnosed	Female	Did not answer	Never smoker	Drinks alcohol	Smoker	Deep kissing	Manual sex	Any sex	Vaginal sex	Oral sex	No anal sex	No anilingus	1	1	1	1	1	Never	0	0	0	0	0	0	0	0	0	0	0	0	0	0	0	0	0	0	0	0	0	0	0	0	0
19-22	Male	Asian	High school or less	Never been married	Only to mostly opposite	No STI Diagnosed	Circumcised	Unvaccinated	Never smoker	Does not drink alcohol	Never smoker	No deep kissing	No manual sex	No sex	No vaginal sex	No oral sex	No anal sex	No anilingus	Never	Never	Never	Never	Never	Never	0	0	0	0	0	0	0	0	0	0	0	0	0	0	0	0	0	0	0	Invalid or no test	Invalid or no test	Invalid or no test	Invalid or no test	Invalid or no test	Invalid or no test
19-22	Female	Asian	Some college or AA degree	Never been married	Only to mostly opposite	No STI Diagnosed	Female	Vaccinated	Never smoker	Drinks alcohol	Never smoker	Deep kissing	No manual sex	Any sex	No vaginal sex	Oral sex	No anal sex	No anilingus	1	1	Never	1	1	Never	Invalid or no test	Invalid or no test	Invalid or no test	Invalid or no test	Invalid or no test	Invalid or no test	Invalid or no test	Invalid or no test	Invalid or no test	Invalid or no test	Invalid or no test	Invalid or no test	Invalid or no test	Invalid or no test	Invalid or no test	Invalid or no test	Invalid or no test	Invalid or no test	Invalid or no test	Invalid or no test	Invalid or no test	Invalid or no test	Invalid or no test	Invalid or no test	Invalid or no test
19-22	Female	White	Some college or AA degree	Never been married	Only to mostly opposite	No STI Diagnosed	Female	Unvaccinated	Never smoker	Does not drink alcohol	Never smoker	Deep kissing	Manual sex	Any sex	Vaginal sex	Oral sex	No anal sex	No anilingus	1	1	1	1	1	Never	1	0	0	0	0	0	0	0	0	0	0	0	0	0	0	0	0	1	1	0	0	0	0	0	0
19-22	Female	White	Some college or AA degree	Never been married	Only to mostly opposite	No STI Diagnosed	Female	Unvaccinated	Never smoker	Drinks alcohol	Former smoker	Deep kissing	Manual sex	Any sex	Vaginal sex	Oral sex	No anal sex	No anilingus	2-4	1	1	1	1	Never	0	0	0	0	0	0	0	0	0	0	0	0	0	0	0	0	0	0	0	0	0	0	0	0	0
19-22	Female	White	Some college or AA degree	Never been married	Only to mostly opposite	No STI Diagnosed	Female	Vaccinated	Never smoker	Does not drink alcohol	Never smoker	Deep kissing	No manual sex	No sex	No vaginal sex	No oral sex	No anal sex	No anilingus	1	Never	Never	Never	Never	Never	Invalid or no test	Invalid or no test	Invalid or no test	Invalid or no test	Invalid or no test	Invalid or no test	Invalid or no test	Invalid or no test	Invalid or no test	Invalid or no test	Invalid or no test	Invalid or no test	Invalid or no test	Invalid or no test	Invalid or no test	Invalid or no test	Invalid or no test	Invalid or no test	Invalid or no test	Invalid or no test	Invalid or no test	Invalid or no test	Invalid or no test	Invalid or no test	Invalid or no test
19-22	Male	White	Some college or AA degree	Never been married	Only to mostly opposite	No STI Diagnosed	Circumcised	Vaccinated	Former smoker	Drinks alcohol	Smoker	Deep kissing	Manual sex	Any sex	Vaginal sex	Oral sex	No anal sex	No anilingus	2-4	2-4	2-4	2-4	2-4	Never	0	0	0	0	0	0	0	0	0	0	0	0	0	0	0	0	0	0	0	Invalid or no test	Invalid or no test	Invalid or no test	Invalid or no test	Invalid or no test	Invalid or no test
19-22	Male	White	Some college or AA degree	Never been married	Only to mostly opposite	No STI Diagnosed	Circumcised	Unvaccinated	Former smoker	Drinks alcohol	Former smoker	Deep kissing	Manual sex	Any sex	Vaginal sex	Oral sex	No anal sex	No anilingus	2-4	0	0	0	0	Never	Invalid or no test	Invalid or no test	Invalid or no test	Invalid or no test	Invalid or no test	Invalid or no test	Invalid or no test	Invalid or no test	Invalid or no test	Invalid or no test	Invalid or no test	Invalid or no test	Invalid or no test	Invalid or no test	Invalid or no test	Invalid or no test	Invalid or no test	Invalid or no test	Invalid or no test	Invalid or no test	Invalid or no test	Invalid or no test	Invalid or no test	Invalid or no test	Invalid or no test
18	Female	White	Some college or AA degree	Never been married	Only to mostly opposite	No STI Diagnosed	Female	Vaccinated	Never smoker	Drinks alcohol	Former smoker	Deep kissing	No manual sex	No sex	No vaginal sex	No oral sex	No anal sex	No anilingus	1	Never	Never	Never	Never	Never	0	0	0	0	0	0	0	0	0	0	0	0	0	0	0	0	0	0	0	Invalid or no test	Invalid or no test	Invalid or no test	Invalid or no test	Invalid or no test	Invalid or no test
19-22	Male	Asian	High school or less	Never been married	Only to mostly opposite	No STI Diagnosed	Uncircumcised	Did not answer	Never smoker	Drinks alcohol	Former smoker	Deep kissing	No manual sex	Any sex	Vaginal sex	Oral sex	No anal sex	No anilingus	0	0	0	0	0	Never	Invalid or no test	Invalid or no test	Invalid or no test	Invalid or no test	Invalid or no test	Invalid or no test	Invalid or no test	Invalid or no test	Invalid or no test	Invalid or no test	Invalid or no test	Invalid or no test	Invalid or no test	Invalid or no test	Invalid or no test	Invalid or no test	Invalid or no test	Invalid or no test	Invalid or no test	Invalid or no test	Invalid or no test	Invalid or no test	Invalid or no test	Invalid or no test	Invalid or no test
[truncated: 13 more columns]
